# Supplementary material for: A Four-Decade Bibliometric Analysis on the Genera, Asphodelus L. and Asphodeline Rchb., Belonging to the Family Asphodelaceae: Research Trends and Knowledge Gaps
Source: Plants (Basel). 2026 May 7;15(10):1421. doi: 10.3390/plants15101421 (PMC13210546; doi:10.3390/plants15101421)
Supplement: Supplementary file 1 [file plants-15-01421-s001.zip]

Archive with 1 entries (1 files):
- plants-4197725-supplementary.xlsx
