# Supplementary material for: A Four-Decade Bibliometric Analysis on the Genera, Asphodelus L. and Asphodeline Rchb., Belonging to the Family Asphodelaceae: Research Trends and Knowledge Gaps
Source: Plants (Basel). 2026 May 7;15(10):1421. doi: 10.3390/plants15101421 (PMC13210546; doi:10.3390/plants15101421)
Supplement: Supplementary file 1 [file plants-15-01421-s001.zip › plants-4197725-supplementary.xlsx]

## Sheet: Supplementary Table S1
Title	Abstract	Full-text	Not accessible (full-text)	Irrelevant to the topic (full-text)	Non-journal papers	N°	Authors	Author full names	Author(s) ID	Title	Year	Link	Abstract
x	x		x			1	Guediri, I.; Henni, M.; Adaika, A.; Garzoli, S.; Neghmouche Nacer, S.	Guediri, Imane (60278183400); Henni, Meriem (57034047000); Adaika, Aicha (57193440690); Garzoli, Stefania (15834652400); Neghmouche Nacer, Salah (60014108400)	60278183400; 57034047000; 57193440690; 15834652400; 60014108400	Electrochemical and spectrophotometric assessment of antioxidant properties in Asphodelus tenuifolius Cav. extracts	2026	https://www.scopus.com/inward/record.uri?eid=2-s2.0-105026615101&partnerID=40&md5=e21c385c5010c4c73de57ff3fa2fc62a	This study provides a comprehensive assessment of the antioxidant potential of Asphodelus tenuifolius Cav. From El-Oued region of southeastern Algeria, through a combined spectrophotometric, electrochemical, and chromatographic approach. A hydroethanolic crude extract was fractionated using solvents of increasing polarity (chloroform, ethyl acetate, and n-butanol). HPLC profiling identified and q…
x	x	x				2	Ait Bouzid, H.; Ahansal, C.; Ait Nouisse, A.; Asdadi, A.; Faye, M.; Dramé, A.; Majourhat, K.; Bouyahya, A.; Taarji, N.; Caprioli, G.; Acquaticci, L.; Koubachi, J.; Said, S.	Ait Bouzid, Hasna (57284725600); Ahansal, Chadia (60147515000); Ait Nouisse, Abdelghani (60147679500); Asdadi, Ali (56094889800); Faye, Mada (59466153800); Dramé, Abdoulaye (55947845700); Majourhat, Khalid (22835883900); Bouyahya, Abdelhakim (57190813643); Taarji, Noamane (57199151254); Caprioli, Giovanni (24175928800); Acquaticci, Laura (57221303937); Koubachi, Jamal (15044705300); Said, Gharby …	57284725600; 60147515000; 60147679500; 56094889800; 59466153800; 55947845700; 22835883900; 57190813643; 57199151254; 24175928800; 57221303937; 15044705300; 25927057100	Wild oleaginous plants from the argan grove of Taroudant: Chemical composition, fatty acid profile, nutritional indicators, and antioxidant activity	2025	https://www.scopus.com/inward/record.uri?eid=2-s2.0-105019213793&partnerID=40&md5=ad2b4fe1849e3de97d9b42b8a0b3d512	This work investigated the chemical composition and nutritional potential of seeds from nine plants collected in the argan grove of Taroudant, Morocco (Pistacia lentiscus L., Asphodelus tenuifolius Cav., Cistus creticus L., Capparis spinosa L., Lavandula pedunculata (Mill.) Cav., Urtica pilulifera L., Acacia sp, Datura stramonium L., and Vitex agnus castus). The characterization included proximat…
x	x		x			3	Elghobashy, R.M.; Migahid, M.M.; Megahed, S.M.	Elghobashy, Roufaida M. (57991799100); Migahid, Masarrat M. (6603143595); Megahed, S. M. (57218479043)	57991799100; 6603143595; 57218479043	Seed priming strategies of hordeum vulgare l. As a sustainable approach to alleviate drought stress	2025	https://www.scopus.com/inward/record.uri?eid=2-s2.0-105021890620&partnerID=40&md5=3e16a225d75156430d1fc2ae05b663fd	Hordeum vulgare L. (Barley) is an essential economic cereal crop used mainly in breads and health products. This study focuses on applying different priming strategies to barley seeds to alleviate drought stress, which poses a serious threat to crop production. Seed priming techniques in the current experiments include hydropriming with water, phytopriming using Asphodelus microcarpus L. aqueous …
						4	Pan, L.; Zhao, Y.; Yuan, H.; Li, Z.; Xue, D.; Zhao, Q.	Pan, Luoxing (59394274400); Zhao, Yiman (60152128000); Yuan, Hui (60152273400); Li, Zehua (60151993200); Xue, Dongsheng (60152547000); Zhao, Qing (56271917300)	59394274400; 60152128000; 60152273400; 60151993200; 60152547000; 56271917300	Optimization of salt-processing technology for Anemarrhena asphodeloides by Box-Behnken response surface methodology versus GA-BP neural network; Box-Behnken	2025	https://www.scopus.com/inward/record.uri?eid=2-s2.0-105019552395&partnerID=40&md5=8434671c4338f854ae15ca946cbece30	OBJECTIVE To optimize the salt-processing technology for Anemarrhena asphodeloides. METHODS Taking soaking time，stir-frying temperature，and stir-frying time as factors，Box-Behnken response surface methodology was employed to optimize the salt-processing technology of A. asphodeloides using the contents of mangiferin，neomangiferin，isomangiferin，timosaponin BⅡ，timosaponin AⅢ，timosaponin BⅢ，total fl…
x	x	x				5	Steševic̈, D.; Stanišić-Vujačić, M.; Milanović, Đ.; Šilc, U.	Steševic̈, Danijela D. (22951913300); Stanišić-Vujačić, Milica (57216856737); Milanović, Đorđije (55916027100); Šilc, Urban (8866321000)	22951913300; 57216856737; 55916027100; 8866321000	Retrodunal dry grassland vegetation in the hinterland of Velika Plaža (Montenegro)	2025	https://www.scopus.com/inward/record.uri?eid=2-s2.0-105018087200&partnerID=40&md5=3a46eb576a97a4dd6e3effec95cd953b	The article presents the results of a study on retrodunal dry grassland communities in the hinterland of Velika Plaža (town of Ulcinj, Montenegro). They are documented with 47 relevés, which were compared with 177 dry grassland and 107 sand dune vegetation plots. Using hierarchical cluster analysis (flexible Beta method), and ordination (non-metric multidimensional scaling), the dry grasslands fr…
x	x	x				6	Eddaoudi, F.E.; El-Guezzane, C.E.; El Moudden, H.; Badi, A.; El Idrissi, Y.; Harhar, H.; Santanatoglia, A.; Maggi, F.; Caprioli, G.; Bouyahya, A.; Tabyaoui, M.	Eddaoudi, Fatima Ezzahra (37002608300); El-Guezzane, Chakir (57219340148); El Moudden, Hamza (57211654025); Badi, Ayoub (60040878600); El Idrissi, Yousra (57214971844); Harhar, Hicham (25927130400); Santanatoglia, Agnese (57926265000); Maggi, Filippo (56962788200); Caprioli, Giovanni (24175928800); Bouyahya, Abdelhakim (57190813643); Tabyaoui, Mohammed (6506458278)	37002608300; 57219340148; 57211654025; 60040878600; 57214971844; 25927130400; 57926265000; 56962788200; 24175928800; 57190813643; 6506458278	Optimization of Seed Oil Extraction from Asphodelus tenuifolius Cav. Using Response Surface Methodology	2025	https://www.scopus.com/inward/record.uri?eid=2-s2.0-105013152859&partnerID=40&md5=25369d8cf2a4e9f29de4c73f500241dc	Two solvents, n-hexane and ethyl acetate, were employed to extract oil from Asphodelus tenuifolius Cav. seeds using the Soxhlet extraction technique. The process was optimized using Central Composite Design (CCD) and Response Surface Methodology (RSM). ANOVA and a second-order polynomial equation were applied to evaluate the effects of key operational factors, including extraction time (20–60 min…
x	x			x		7	Hamza Gadhoumi; Yeddes, W.; Chaabani, E.; Majdi, M.; Tounsi, M.S.; Hayouni, E.A.	Hamza Gadhoumi (60034458000); Yeddes, Walid (57203059151); Chaabani, Emna (57193843653); Majdi, Hammami (55772218200); Tounsi, Moufida Saidani (59658651700); Hayouni, El Akrem (6504066278)	60034458000; 57203059151; 57193843653; 55772218200; 59658651700; 6504066278	Assessment of Phytochemical Content, Polyphenolic Composition, Antioxidant and Antibacterial Screening of Selected Traditional Medicinal Plants from Tunisia	2025	https://www.scopus.com/inward/record.uri?eid=2-s2.0-105012872006&partnerID=40&md5=b737b3afba96e39eb6225e2a255459a7	Abstract: Medicinal and aromatic plants are valuable sources of bioactive metabolites and used in various industries such as food and pharmaceutical. In the present investigation the biochemical composition, antioxidant activity and the antimicrobial activity of the different extracts from seven medicinal plants, namely Foeniculum vulgare (Mill.), Lavandula multifida (L.) L., Periploca laevigata …
x	x	x				8	Solis-Hernández, A.P.; Rodríguez-Tovar, A.V.; Carballar-Hernández, S.; Reyes-Maldonado, M.A.; Romero-Guido, C.; Chavez-Vergara, B.M.; Rivera-Becerril, F.	Solis-Hernández, Anaid Penelope (57224537071); Rodríguez-Tovar, Aída Verónica (23398398100); Carballar-Hernández, Santos (55508216300); Reyes-Maldonado, Marco Antonio (59560664000); Romero-Guido, Cynthia (36572629800); Chavez-Vergara, Bruno Manuel (56273143400); Rivera-Becerril, Facundo (9243847300)	57224537071; 23398398100; 55508216300; 59560664000; 36572629800; 56273143400; 9243847300	Fungi (DSE, AMF) involved in the natural attenuation and rehabilitation of the inhospitable conditions prevailing in an abandoned Pb-, Cd-, As-polluted mine-tailing deposit	2025	https://www.scopus.com/inward/record.uri?eid=2-s2.0-85217933942&partnerID=40&md5=9d1ac2a5aebd51f417ddb633a90c54d3	Mining releases elevated volumes of mining residues that can possess inhospitable characteristics; sometimes, they contain potentially toxic elements (PTE) that can constitute a threat to the organisms. In Mexico, several areas have been impacted by mining activities from centuries ago. The objective was to identify the dark septate and arbuscular mycorrhizal fungi associated with the roots of Re…
x	x	x				9	Alkhalifa, R.A.N.; Albadri, A.E.A.E.; Ali, R.; Alluhayb, A.H.; Younis, A.M.; Saleh, S.M.	Alkhalifa, Rand A.N. (59655556100); Albadri, Abuzar E.A.E. (55013437900); Ali, Reham S. (36508427500); Alluhayb, Abdullah H. (57195546445); Younis, A. M. (15019975000); Saleh, Sayed M. (24469061400)	59655556100; 55013437900; 36508427500; 57195546445; 15019975000; 24469061400	Sustainable Synthesis of Zirconium Dioxide (ZrO2) Nanoparticles Utilizing Asphodelus fistulosus Extract for Congo Red Degradation	2025	https://www.scopus.com/inward/record.uri?eid=2-s2.0-85218870001&partnerID=40&md5=5e0e8d0427d869e287aa96c052cd98aa	This research presents a green approach to synthesizing zirconium oxide (ZrO<inf>2</inf>) nanoparticles using an Asphodelus fistulosus plant extract as a reducing and stabilizing agent. The synthesized ZrO<inf>2</inf> nanoparticles were characterized using various advanced techniques. The XRD pattern provides different forms of ZrO<inf>2</inf>, like tetragonal and cubic forms, and the results con…
x	x		x			10	Benchama, Z.; El Ouaddari, A.; Yamari, I.; Mouzaki, M.; Guedmioui, A.; Mir, Y.; Chtita, S.; Jamal-Eddine, J.; Elamrani, A.	Benchama, Zakaria (59426544000); El Ouaddari, Anass (57927846800); Yamari, Imane (57897966900); Mouzaki, Mustapha (57982172000); Guedmioui, Aouatif (59444846100); Mir, Youssef (15050980000); Chtita, Samir (55990515200); Jamal-Eddine, Jamal (6507961792); Elamrani, Abdelaziz (6602999582)	59426544000; 57927846800; 57897966900; 57982172000; 59444846100; 15050980000; 55990515200; 6507961792; 6602999582	Chemical composition and antibacterial activity of the essential oils of Asphodelus microcarpus Salzm. & Viv. growing wild at different sites in Morocco: ADME-Tox, molecular docking and molecular dynamics simulations	2025	https://www.scopus.com/inward/record.uri?eid=2-s2.0-85210508912&partnerID=40&md5=b614648fda392c571f756431e6c7c779	This study investigates the chemical variability and antimicrobial activity of essential oils (EOs) from Asphodelus microcarpus Salzm. & Viv. flowers, collected from five Moroccan regions. Analysis by gas chromatography (GC) and gas chromatography–mass spectrometry (GC–MS) revealed EO yields ranging from 0.01% to 0.12%. One hundred forty-four compounds, comprising 90.24–97.31% of the total conten…
x	x	x				11	Kitouni, R.; Kabouche, Z.; Bouldjadj, R.	Kitouni, Rachid (58447246000); Kabouche, Zahia (56962778200); Bouldjadj, Redouane (59164761800)	58447246000; 56962778200; 59164761800	Polyphenolic profile of Asphodelus fistulosus L. roots and evaluation of their antioxidant, anti-haemolytic activities and toxicity	2025	https://www.scopus.com/inward/record.uri?eid=2-s2.0-85200370526&partnerID=40&md5=926503913b1510d53b9a721b1e6f3947	The polyphenolic profile of the hydroethanol extract of Asphodelus fistulosis L. roots (HEAFR) was determined using LC-HRMS/MS technique while its antioxidant activity was evaluated using five different methods (DPPH, reducing power, reduction via Fe+2 phenanthroline complex formation, ABTS•+, silver ion reduction capacity). In addition, preliminary toxicity and cytotoxicity of the HEAFR were ass…
						12	Li, B.; Fang, G.; Lan, M.; Xiao, J.; Zhang, X.; Li, L.; Li, B.; Chen, J.	Li, Baolian (59748437400); Fang, Guihong (57202600940); Lan, Meijuan (57222653062); Xiao, Juan (60058292600); Zhang, Xia (55906217200); Li, Lin (59903072300); Li, Bing (57189846015); Chen, Juncheng (57206950224)	59748437400; 57202600940; 57222653062; 60058292600; 55906217200; 59903072300; 57189846015; 57206950224	Effects of in vitro simulated digestion on the α-glucosidase inhibitory activity, structure, and prebiotic activity of a polysaccharide from Anemarrhena asphodeloides Bunge	2025	https://www.scopus.com/inward/record.uri?eid=2-s2.0-105013881008&partnerID=40&md5=941c0cf9f0c9aa29a4c62182849e9d72	This study explored the changes in the structure and α-glucosidase inhibitory activity of a non-starch polysaccharide derived from Anemarrhena asphodeloides Bunge, AABP-1B, during digestion in vitro and its effect on host intestinal microbiota. Simulations of digestion in the upper digestive tract showed that the reducing sugar content and molecular weight of AABP-1B changed slightly, though no m…
x	x			x		13	Merrikhi Ardebili, E.; Jamshidi, A.; Niazmand, R.	Merrikhi Ardebili, Elham (59697670300); Jamshidi, Abdollah (24447852400); Niazmand, Razieh (57845368200)	59697670300; 24447852400; 57845368200	Eremurus spectabilis Root Extract: Evaluating Different Extraction Methods and Antimicrobial and Antioxidant Characteristics	2025	https://www.scopus.com/inward/record.uri?eid=2-s2.0-105000229003&partnerID=40&md5=07631aedff8a1e471b82e69c1baf25cc	The current study aimed to investigatea the potential antimicrobial and antioxidant activities of Eremurus spectabilis (E. spectabilis) in three extraction techniques. Three methods were selected to extract the aqueous, alcoholic, and hydroalcoholic extracts of E. spectabilis. The extraction yield was obtained from 10 g of E. spectabilis powder. The carbohydrate test was performed using the pheno…
x	x	x				14	Erbas, F.	Erbas, Filiz (59176990200)	59176990200	Effects of some treatments on seed dormancy in branched asphodel (Asphodelus ramosus L.); Bazı uygulamaların çirişağusu (Asphodelus ramosus L.) dormansisi üzerine etkisi	2024	https://www.scopus.com/inward/record.uri?eid=2-s2.0-85214467459&partnerID=40&md5=e9348728aa9241a52959c810cfe3b5a7	Branched asphodel (Asphodelus ramosus L.) is an unpalatable geophyte that has been increasing spreading in the pastures of Aegean region of Türkiye. To formulate effective management strategies at various growth phases, it is necessary to initiate the germination of dormant seeds. Preliminary experiments indicated that branched asphodel seeds germinated better in darkness than in light. Several d…
						15	Khan, K.; Malik, K.; Ahmad, M.; Raja, M.N.I.; Nazish, M.; Kamal, A.; Albasher, G.; Ahmed, S.; Naseem, M.T.	Khan, Khushdil (57413459100); Malik, Khafsa (57200083712); Ahmad, Mushtaq A. (58494783900); Raja, M. Naveed Iqbal (59495425400); Nazish, Moona (57205331803); Kamal, Asif (57730677600); Albasher, Gadah Ibraheem (57204600064); Ahmed, Shabir (59438889200); Naseem, Muhammad Tahir (57733123500)	57413459100; 57200083712; 58494783900; 59495425400; 57205331803; 57730677600; 57204600064; 59438889200; 57733123500	Exploring the nutritional composition and quality parameters of natural honey from diverse melliferous flora	2024	https://www.scopus.com/inward/record.uri?eid=2-s2.0-85213714699&partnerID=40&md5=e06605e9d55705b3dd26deb79f3b9b90	Natural honey is enriched with essential and beneficial nutrients. This study aimed to investigate the melliferous flora microscopic techniques and assess the biochemical properties of honey. Flavonoid and phenolic contents in honey samples were analyzed via colorimetric and Folin-Ciocalteu methods and the alpha-amylase, reducing power, and minerals using Pull’s and spectroscopy methods. HPLC det…
x						16	Yin, Q.; Yang, G.; Su, R.; Bu, J.; Li, Y.; Zhang, H.; Zhang, Y.; Zhuang, P.	Yin, Qingsheng (57193010046); Yang, Genhui (58907775700); Su, Runtao (59478177900); Bu, Jie (59012166100); Li, Ying (55958014600); Zhang, Han (55260542500); Zhang, Yanjun (55936235500); Zhuang, Pengwei (26032475900)	57193010046; 58907775700; 59478177900; 59012166100; 55958014600; 55260542500; 55936235500; 26032475900	Zi Shen Wan Fang repaired blood–brain barrier integrity in diabetic cognitive impairment mice via preventing cerebrovascular cells senescence	2024	https://www.scopus.com/inward/record.uri?eid=2-s2.0-85212443597&partnerID=40&md5=c13b6cbe9d84cc850d816761c73ea39f	Background: Blood–brain barrier (BBB) integrity disruption is a key pathological link of diabetes-induced cognitive impairment (DCI), but the detailed mechanism of how the diabetic environment induces BBB integrity disruption is not fully understood. Our previous study found that Zi Shen Wan Fang (ZSWF), an optimized prescription consisting of Anemarrhenae Rhizoma (Anemarrhena asphodeloides Bge.)…
						17	Wang, L.; Li, G.; Zhu, L.; Gao, Y.; Wei, Y.; Sun, Y.; Xu, Y.	Wang, Libo (36549606500); Li, Guoqiang (58167493200); Zhu, Ling (57222224709); Gao, Yinzhao (59194184300); Wei, Yanhui (25655550800); Sun, Yu (59253340600); Xu, Yaqin (36549564300)	36549606500; 58167493200; 57222224709; 59194184300; 25655550800; 59253340600; 36549564300	Preparation and characterization of carboxymethylated Anemarrhena asphodeloides polysaccharide and its effect on the gelatinization of wheat starch	2024	https://www.scopus.com/inward/record.uri?eid=2-s2.0-85200821007&partnerID=40&md5=1fb60f1eb5aa6cd0a3016895af9ab06a	In this study, a carboxymethylated Anemarrhena asphodeloides polysaccharide (CM-AARP) with an molecular weight (M<inf>w</inf>) of 7.8 × 104 Da was obtained. CM-AARP was composed of four monosaccharides including D-mannose, D-glucose, D-galactose, and L-arabinose. Nuclear magnetic resonance (NMR) spectra revealed that the skeleton of CM-AARP was identical to that of AARP. Compared with AARP, CM-AA…
x	x	x				18	Ngxabi, S.; Jimoh, M.O.; Laubscher, C.P.; Kambizi, L.	Ngxabi, Sihle (57226799524); Jimoh, Muhali Olaide (57201341634); Laubscher, Charles P. (7801365280); Kambizi, Learnmore (7801517514)	57226799524; 57201341634; 7801365280; 7801517514	Leaf Micromorphological Assessment, Chemical Composition and Anatomical Responses of Trachyandra ciliata (L.F) Kunth to Different Degrees of Salinity	2024	https://www.scopus.com/inward/record.uri?eid=2-s2.0-85200744587&partnerID=40&md5=d534e7b5d31b1433c9a4b13fdf1e6493	Abstract: Many studies have examined the morphological and micromorphological responses of different halophytes to determine their salt tolerance mechanisms. However, few studies have focused on the South African edible halophytes. This study examined the leaf micromorphology, elemental composition, and anatomical responses using scanning electron microscopy (SEM) and energy dispersive X-ray spec…
x	x	x				19	Polat Köse, L.	Polat Köse, Leyla (56712985200)	56712985200	Evaluation of Antioxidant Capacity, Anticholinergic and Antidiabetic Activities, and Phenolic Ingredients of Asphodelus aestivus by LC–MS/MS	2024	https://www.scopus.com/inward/record.uri?eid=2-s2.0-85184707803&partnerID=40&md5=0e48f9b8ca2c16af85f27031cb1c54a9	Herein, it was aimed to evaluate three different extracts of the plant Asphodelus aestivus in terms of their antioxidant capacity, total phenolic content, flavonoid profile, and anticholinergic and antidiabetic activity. In addition, the phenolic content of the A. aestivus extracts was determined by liquid chromatography-mass spectrometry/mass spectrometry. The results obtained in the antioxidant…
x	x	x				20	Boumaraf, M.; Kerkabou, A.; Slougui, N.; Sarri, D.; Bensouici, C.; Hichem, H.; Mekkiou, R.	Boumaraf, Manel (57189053809); Kerkabou, Abdeldjalil (59386243100); Slougui, Nabila B. (57226530945); Sarri, Djamel (16023140200); Bensouici, Chawki (41260979700); Hichem, Hazmoune (59386551200); Mekkiou, Ratiba (8279605800)	57189053809; 59386243100; 57226530945; 16023140200; 41260979700; 59386551200; 8279605800	In-vitro assessment of α-amylase, photoprotective, antimicrobial activities, and chemical composition of Asphodelus microcarpus (Liliaceae) essential oils from constantine	2024	https://www.scopus.com/inward/record.uri?eid=2-s2.0-85207579441&partnerID=40&md5=8f8d3757a9876de68afa4d4ce53bbf9d	This study examines the antidiabetic, photoprotective, and antibacterial properties of Asphodelus microcarpus (Liliaceae) essential oil (EO) collected from Constantine, Eastern Algeria. The EO was obtained by hydro-distillation and the composition was determined by Gas chromatography (GC) and gas chromatography-mass spectrometry (GC/MS). Fifty-one (51) compounds were identified in the EO; the maj…
x	x	x				21	Kasapoğlu Uludamar, E.B.	Kasapoğlu Uludamar, Ece Börtecine (57215718594)	57215718594	Nematicidal Activity of Various Aqueous Extracts against Root-Knot Nematodes (Meloidogyne chitwoodi)	2024	https://www.scopus.com/inward/record.uri?eid=2-s2.0-85188997209&partnerID=40&md5=dd13e05cb43ff582dba1463d6ac73438	In this study, the effects of twelve aqueous extracts on the hatching and mortality of second-stage juveniles (J2s) of Meloidogyne chitwoodi were evaluated under in vitro and growth chamber conditions in 2020-2021. The mortality of the J2s increased with the increasing exposure time and concentration for all extracts. Maximum mortality was observed in 50% of all aqueous extracts. Up to 100% maxim…
x	x	x				22	Stavi, I.; Eldad, S.; Xu, C.; Xu, Z.; Gusarov, Y.; Haiman, M.; Argaman, E.	Stavi, Ilan (23092262000); Eldad, Shay (59814263700); Xu, Chi (36118269500); Xu, Zhiwei (55687324400); Gusarov, Yulia (57204561784); Haiman, Mordechai (23489228600); Argaman, Eli (55185442200)	23092262000; 59814263700; 36118269500; 55687324400; 57204561784; 23489228600; 55185442200	Ancient agricultural terrace walls control floods and regulate the distribution of Asphodelus ramosus geophytes in the Israeli arid Negev	2024	https://www.scopus.com/inward/record.uri?eid=2-s2.0-85174023076&partnerID=40&md5=521f421d4d521425789b9cb2fc7879da	Ancient stone terrace walls aimed at harvesting water runoff and facilitating crop production are widespread across the drylands of the Middle East and beyond. In addition to retaining the scarce water resource, the terrace walls also conserve soil and thicken its profile along ephemeral stream channels (wadis) by decreasing fluvial connectivity and mitigating erosional processes. In this study, …
x	x	x				23	Alsarhan, A.; Banisalman, K.; Olimat, S.	Alsarhan, Ali Ata (55652642000); Banisalman, Katreen A.F. (57200794537); Olimat, Suleiman (58793530500)	55652642000; 57200794537; 58793530500	Chemical Composition of the Essential Oils of the Flowers Asphodelus aestivus Brot. Grown Wild in Jordan	2023	https://www.scopus.com/inward/record.uri?eid=2-s2.0-85181497481&partnerID=40&md5=fe9a2f52fa05e537e669c19c28b6d522	Recent technological developments and methodological advances in GC-MS have become a common tool for investigating the quantity, quality, and chemical diversity of plant secondary metabolites. The flower parts of Asphodelus aestivus Brot. were studied, leading to the isolation and identification of various secondary metabolites, primarily essential oils: alcohol (26.9%); aldehyde (23%); alkanes, …
						24	Du, Y.; He, B.; Wu, B.; Yan, T.; Jia, Y.	Du, Yiyang (56136476100); He, Bosai (54580984300); Wu, Bo (56419122800); Yan, Tingxu (57102616900); Jia, Ying (35315702800)	56136476100; 54580984300; 56419122800; 57102616900; 35315702800	Suanzaoren decoction improves depressive-like behaviors by regulating the microbiota-gut-brain axis via inhibiting TLR4/NFκB/NLRP3 inflammation signal pathway	2023	https://www.scopus.com/inward/record.uri?eid=2-s2.0-85175174528&partnerID=40&md5=e34ccd5ac4c6cf07c4549184598d963b	Depression is a common but serious sickness which causes a considerable burden on individuals and society. Recently, it has been well established that the occurrence of depression was related to the microbiota-gut-brain axis. The toll-like receptor 4 (TLR4)/ nuclear factor kappa-B kinase (NFκB)/ NOD-like receptor thermal protein domain associated protein 3 (NLRP3) pathway is closely associated wi…
					x	25	Battaloglu, R.; Yaşaroğlu, İ.	Battaloglu, Rifat (15847819500); Yaşaroğlu, İnci (57391409700)	15847819500; 57391409700	Mathematical Modelling of Solvent Free Microwave Extraction of Essential Oils from Asphodeline Globifera Grown in Turkey	2023	https://www.scopus.com/inward/record.uri?eid=2-s2.0-85176791219&partnerID=40&md5=b17be672b0e669c22289e63045177f7a	The aim of the study is to identify its medicinal apply via analyzing the essential oils chemical composition obtained from Asphodeline globifera grown in Turkey. By applying the retention index from the Van den Dool and Kratz equation and evaluating chemical compositions of the essential oil are characterized by gas chromatography-mass spectrometry. The Van den Dool and Kratz equation results ha…
x	x			x		26	Khan, I.; Khan, M.I.; Hashim, S.; Fawad, M.; Jamal, A.; Seleiman, M.F.; Khan, H.; Gul, B.; Hussain, Z.; Saeed, M.F.; Scavo, A.	Khan, Imtiaz Ali (57197795059); Khan, Muhammad Ishfaq (57212121455); Hashim, Saima (35344978100); Fawad, Muhammad (57402769000); Jamal, Aftab (57219108004); Seleiman, Mahmoud F. (55331521800); Khan, Haroon (14521310700); Gul, Bakhtiar (35344886900); Hussain, Zahid (57213356240); Saeed, Muhammad Farhan (58718220900); Scavo, Aurelio (57997990400)	57197795059; 57212121455; 35344978100; 57402769000; 57219108004; 55331521800; 14521310700; 35344886900; 57213356240; 58718220900; 57997990400	Managing Weed–Crop Interactions Enhances Chickpea (Cicer arietinum L.) Chemical Components	2023	https://www.scopus.com/inward/record.uri?eid=2-s2.0-85170383832&partnerID=40&md5=9c768a48ddb39d567de55eb035abce39	Chickpea (Cicer arietinum L.) is a major pulse crop worldwide, renowned for its nutritional richness and adaptability. Weeds are the main biotic factor deteriorating chickpea yield and nutritional quality, especially Asphodelus tenuifolius Cav. The present study concerns a two-year (2018–19 and 2019–20) field trial aiming at evaluating the effect of weed management on chickpea grain quality. Seve…
						27	Lin, B.; Deng, X.; Xu, P.; Ye, Q.; Zhao, G.; Ye, M.; Wang, N.	Lin, Bingfeng (57570965700); Deng, Xuehui (57571220500); Xu, Pingcui (57201835715); Ye, Qitao (57932246800); Zhao, Guizhi (57197733774); Ye, Mingli (37003993000); Wang, Nani (55467232000)	57570965700; 57571220500; 57201835715; 57932246800; 57197733774; 37003993000; 55467232000	Structural characterization and anti-osteoporosis effect of an arabinomannan from Anemarrhena asphodeloides Bge	2023	https://www.scopus.com/inward/record.uri?eid=2-s2.0-85146477098&partnerID=40&md5=1fc56b41696c899817f8ef4b2d0f5c11	To discover the polysaccharide with anti-diabetic osteoporosis (DOP) activity and clarify its structure, an arabinomannan (PAAP-1B) with a molecular weight of 14.0 kDa was isolated from Anemarrhena asphodeloides Bge. using column chromatography. It consists of arabinose, mannose, and galactose in a molar ratio of 6:3:1. PAAP-1B has a backbone composed of 1,5-α-Araf, 1,4-β-Manp, and 1,6-β-Galp res…
x	x	x				28	Eddaoudi, F.E.; El Moudden, H.; El-Guezzane, C.E.; Saber, M.; Harhar, H.; Tabyaoui, M.	Eddaoudi, Fatima Ezzahra (37002608300); El Moudden, Hamza (57211654025); El-Guezzane, Chakir (57219340148); Saber, Mohammed (60137301400); Harhar, Hicham (25927130400); Tabyaoui, Mohammed (6506458278)	37002608300; 57211654025; 57219340148; 60137301400; 25927130400; 6506458278	Effect of extraction process on quality of oil from Asphodelus tenuifolius seeds	2023	https://www.scopus.com/inward/record.uri?eid=2-s2.0-85171201939&partnerID=40&md5=2432982a5dcc50d855949b2adfa645d0	In this study, Asphodelus tenuifolius (ATO) seeds oils were extracted by three different extraction methods, namely Soxhlet extraction (SE), microwave-assisted extraction (MAE) and ultrasonic-assisted extraction (UAE). The physicochemical properties, fatty acids, sterols, tocols, total phenol content and antioxidant activity of ATO seed were examined and compared. The best extraction yield was fr…
x	x	x				29	Ali, B.	Ali, Baboo (58247918100)	58247918100	Effects of different herbicides and their doses on upper and sub soil developments of summer asphodel	2023	https://www.scopus.com/inward/record.uri?eid=2-s2.0-85165132929&partnerID=40&md5=62fcaa9fcb9fb3888504a1a6b94eb2cb	The study work was carried out in order to prevent vegetative growth of summer asphodel which makes the management of rangelands difficult and shows toxic effects on grazing. This research work was conducted between the years of 2014-2017 in the Canakkale Province, Turkiye. The experiment trials were established according to the randomized complete block design by using three replications. Experi…
x	x	x				30	Ali, A.H.; Marghany, M.R.; Atito, E.; Barutçular, C.; Kamel, N.M.; Ahmed, M.M.M.; El-Sayed, M.A.	Ali, Abeer H. (57197829817); Marghany, Marwa Radawy (57194464906); Atito, Eman (57219291407); Barutçular, Celaleddin (6506456908); Kamel, Noha M. (57211462205); Ahmed, Mohamed Morsi Mohamed (7402831041); El-Sayed, Magdi Abdel Radi (57219298667)	57197829817; 57194464906; 57219291407; 6506456908; 57211462205; 7402831041; 57219298667	DESERT PLANTS SEEDS MORPHOLOGY AND GERMINATION STRATEGY	2022	https://www.scopus.com/inward/record.uri?eid=2-s2.0-85144935456&partnerID=40&md5=d16d767a29651b05d5f64abaae30be5c	Desert plant vegetation plays an important role in natural habitat, as its growth depends largely on germination of seeds. The growth of individual plants depends on how the seed germination responds to environmental conditions. Seeds of ten desert species were collected at the Red Sea road in Egypt. The purpose of this study is to provide a clear picture of some important factors (temperature, s…
						31	Zhu, L.; Zhang, F.; Yang, Y.; Liang, X.; Shen, Q.; Wang, L.; Xu, Y.	Zhu, Ling (57222224709); Zhang, Fengjie (57842671700); Yang, Yu (54381278800); Liang, Xiaoqing (57949089300); Shen, Qingkai (57949450700); Wang, Libo (36549606500); Xu, Yaqin (36549564300)	57222224709; 57842671700; 54381278800; 57949089300; 57949450700; 36549606500; 36549564300	Extraction, purification, structural characterization of Anemarrhena asphodeloides polysaccharide and its effect on gelatinization and digestion of wheat starch	2022	https://www.scopus.com/inward/record.uri?eid=2-s2.0-85140962001&partnerID=40&md5=6a710c47b49db3dfe035dda2662b8a0d	Pressurized water extraction (PWE) of the polysaccharides from Anemarrhena asphodeloides rhizomes was optimized by the response surface method (RSM). The high yield of 34.82 ± 0.38% was gained under the optimal conditions of material to liquid ratio 42 mL/g, pressure 6.4 MPa, extraction temperature 51 °C, and extraction time 15.3 min. An Anemarrhena asphodeloides rhizome polysaccharide (AARP) was…
						32	Bulawa, B.; Sogoni, A.; Jimoh, M.O.; Laubscher, C.P.	Bulawa, Bakholise (57976529500); Sogoni, Avela (57224766933); Jimoh, Muhali Olaide (57201341634); Laubscher, Charles P. (7801365280)	57976529500; 57224766933; 57201341634; 7801365280	Potassium Application Enhanced Plant Growth, Mineral Composition, Proximate and Phytochemical Content in Trachyandra divaricata Kunth (Sandkool)	2022	https://www.scopus.com/inward/record.uri?eid=2-s2.0-85142445891&partnerID=40&md5=2b4453f7d16e1e372a9fb1a6ea13469d	Wild leafy vegetables are commonly included in the diet of people in rural homesteads. Among various wild edible vegetables in South Africa, Trachyandra divaricata (Sandkool) is one of the most abundant but underutilized due to the dearth of literature on its cultivation and nutritional value. In the present study, the effect of potassium application and pruning on growth dynamics, mineral compos…
						33	Li, J.; Hu, H.; Yao, H.; Li, J.; Chen, M.; Wang, J.; Zhou, X.; Deng, Z.	Li, Jiaqi (57402864000); Hu, Haiyan (57911604100); Yao, Huaxiong (57402147600); Li, Jianbin (57402718500); Chen, Meiqi (59887429000); Wang, Junyan (58761895100); Zhou, Xiaoling (57911804800); Deng, Zujun (36018503200)	57402864000; 57911604100; 57402147600; 57402718500; 59887429000; 58761895100; 57911804800; 36018503200	Species diversity of endophytic fungi from Anemarrhena asphodeloides and their antagonistic activity in vitro against superficial pathogenic fungi;	2022	https://www.scopus.com/inward/record.uri?eid=2-s2.0-85139005355&partnerID=40&md5=7e652c0ae4ffe969e765ff81c431c076	The study investigated the diversity of endophytic fungi in the roots，stems and leaves of the medicinal plant Anemarrhena asphodeloides and the antimicrobial activity of their secondary metabolites provide references for discovering new potent antimycotics against opportunistic pathogenic yeasts and dermatophytes. Samples of roots，stems and leaves of 5 healthy wild A. asphodeloides plants were co…
						34	Xiao, L.; Yi, S.; Azad, M.A.K.; Huang, M.; Guo, X.; Kong, X.	Xiao, Lichun (57962067900); Yi, Siyu (57438023600); Azad, Md Abul Kalam (57196009415); Huang, Mingqian (57963117500); Guo, Xiaoquan (56739545700); Kong, Xiangfeng (24485134700)	57962067900; 57438023600; 57196009415; 57963117500; 56739545700; 24485134700	Nutritional Values and In Vitro Fermentation Characteristics of 29 Different Chinese Herbs	2022	https://www.scopus.com/inward/record.uri?eid=2-s2.0-85141792375&partnerID=40&md5=492434fb02d13bbd8bce63725f3f5b03	The present study evaluated the nutritional values and in vitro fermentation characteristics of 29 different Chinese herbs in order to develop effective feed additives for livestock nutrition. The Chinese herbs were analyzed for their chemical composition. The in vitro fermentation characteristics were evaluated using the gas production technique with swine cecal chyme inoculum. The results showe…
						35	van Wyk, H.M.; Schoeman, D.; Kwembeya, E.; Hans, R.H.; Pool, E.J.; Louw, S.	van Wyk, Hedwig M. (57416446800); Schoeman, Dewald (57209056563); Kwembeya, Ezekeil G. (8321440400); Hans, Renate Hazel (35366339200); Pool, Edmund John (6603363977); Louw, Stefan (35822035100)	57416446800; 57209056563; 8321440400; 35366339200; 6603363977; 35822035100	In vitro acetylcholinesterase inhibitory activity and chemical composition of the dichloromethane extracts of the leaves and inflorescences of the tumbleweed, Trachyandra laxa (N.E.Br.) Oberm. var. rigida (Suesseng.) Roessl	2022	https://www.scopus.com/inward/record.uri?eid=2-s2.0-85123023712&partnerID=40&md5=5ebe406e40c2bb85083458fc27479a3e	Trachyandra laxa, which belongs to the family Asphodelaceae, is a poisonous geophyte, often consumed by livestock, particularly when pastures are poor. Ingestion of T. laxa by livestock causes paresis and paralysis of the animals. However, the chemical composition of this plant has never been studied before and its toxic components are still unknown. In this study, an acetylcholinesterase (AChE) …
x	x	x				36	Esfahani, R.E.; Paço, T.A.; Martins, D.; Arsénio, P.	Esfahani, Razieh Ebadati (57451114600); Paço, Teresa A. (14623216000); Martins, Diana (57450753200); Arsénio, Pedro Miguel Ramos (24079971100)	57451114600; 14623216000; 57450753200; 24079971100	Increasing the resistance of Mediterranean extensive green roofs by using native plants from old roofs and walls	2022	https://www.scopus.com/inward/record.uri?eid=2-s2.0-85124512079&partnerID=40&md5=7fc5b572d8cc3d46e5ccc071a7950ffc	Background: While the use of extensive green roofs (EGRs) is increasing worldwide, Mediterranean conditions complicate EGR design due to their long, dry summers with intense solar radiation. Aim: To inform sustainable EGR design for Mediterranean regions, we explored the use of resilient, drought-tolerant species in experimental EGRs. Methods: We selected four native species that are known to spo…
x	x	x				37	Soltani, A.; Haouel-Hamdi, S.; Yangui, I.; Djebbi, T.; Boushih, E.; Mediouni-Ben Jemâa, J.	Soltani, Abir (57203974183); Haouel-Hamdi, Soumaya (57732223700); Yangui, Islem (57194612905); Djebbi, Tasnim (57731721800); Boushih, Emna (57195383692); Mediouni-Ben Jemâa, Jouda (36198695900)	57203974183; 57732223700; 57194612905; 57731721800; 57195383692; 36198695900	Screening for insecticidal toxicity of Urginea maritima (L.) bulbs and Asphodelus microcarpus (L.) tubers for the control of Tribolium castaneum (Tenebrionidae)	2022	https://www.scopus.com/inward/record.uri?eid=2-s2.0-85136571332&partnerID=40&md5=07280d475cbf32b9e36c71cd8a1b3fab	This research was conducted to determine the effect of geographical distribution on morphological characteristics of plants and some chemical compounds such as polyphenols. Moreover, we explore the contact toxicity of ethanolic and methanolic extracts from Urginea maritima bulbs and Asphodelus microcarpus tubers collected from three localities in the North West of Tunisia against Tribolium castan…
						38	Wang, X.; Li, P.; Wu, L.; Wu, Y.; Zheng, Y.; Liu, C.; Yan, Y.; Jing, S.	Wang, Xintong (57823689500); Li, Pengyue (57219866193); Wu, Lanfang (44561643400); Wu, Yingjie (57823961400); Zheng, Yuguang (55608847900); Liu, Congying (57888488100); Yan, Yuping (57198951220); Jing, Songsong (55240569000)	57823689500; 57219866193; 44561643400; 57823961400; 55608847900; 57888488100; 57198951220; 55240569000	Optimization of Multi-enzymatic Extraction of Polysaccharide from Anemarrhena asphodeloides Bunge and Its Immunomodulatory Activity	2022	https://www.scopus.com/inward/record.uri?eid=2-s2.0-85135172017&partnerID=40&md5=b938d28124584269486c922483433072	In this study, the extraction process and immune activity of polysaccharide from Anemarrhena asphodeloides Bunge were studied, in order to provide a theoretical basis for its development and utilization. Crude polysaccharide was obtained by complex enzyme method from Anemarrhena asphodeloides Bunge. On the basis of orthogonal experiment to determine compound enzyme ratio, the extraction condition…
						39	Hand, A.M.S.; Cresswell, J.E.; Angus, M.; Brazier, R.E.	Hand, Anne M.S. (57811610500); Cresswell, James E. (7006202644); Angus, Morag (56723908700); Brazier, Richard E. (35617011100)	57811610500; 7006202644; 56723908700; 35617011100	Does the restoration of shallow marginal peatlands alter the distribution or abundance of bog asphodel (Narthecium ossifragum)?	2022	https://www.scopus.com/inward/record.uri?eid=2-s2.0-85134478592&partnerID=40&md5=447eba63aa88d8e825aec3dcab1a9cc9	Bog asphodel, Narthecium ossifragum, is a flowering plant, commonly found in many wet acidic habitats, including upland blanket bogs where sheep and cattle grazing has been considered as the most feasible economic activity. It can be fatally toxic, especially to lambs, so there is concern that re-establishing blanket bog habitat will increase the distribution and abundance of bog asphodel and thu…
x	x			x		40	Martínez, D.N.; Lopez-Toledo, L.; Espinosa-García, F.; Camacho-Cervantes, M.; de la Barrera, E.	Martínez, D. Nayeli (57215554872); Lopez-Toledo, Leonel (25825280800); Espinosa-García, Francisco Javier (56068111600); Camacho-Cervantes, Morelia (56007732600); de la Barrera, Erick (6602575977)	57215554872; 25825280800; 56068111600; 56007732600; 6602575977	Ephemeral visitors or permanent residents? — Decadal change in the ruderal vegetation from a periurban university campus	2021	https://www.scopus.com/inward/record.uri?eid=2-s2.0-85116901416&partnerID=40&md5=10b253546a24b0e5da139f2e0ed1f59f	Urbanization creates environmental conditions that hinder the growth of natural vegetation. We surveyed the ruderal vegetation from a periurban university campus in west-central Mexico during the rainy seasons of 2008 and 2016–2018, time during which the campus underwent intensive construction. The built area grew from 4 ha in 2009 to 12.6 ha in 2017. We identified 234 different Angiosperms belon…
x	x	x				41	Mehriya, M.L.; Geat, N.; Kumhar, S.R.; Alrajhi, A.A.; Alkuriji, M.A.; Dewidar, A.Z.; Mattar, M.A.	Mehriya, M. L. (6505838805); Geat, Neelam (56912331600); Kumhar, Sita Ram (24450442600); Alrajhi, Abdullah A. (57219908104); Alkuriji, Mohammed Abdullah (57216335838); Dewidar, Ahmed Zakaria (57194111425); Mattar, Mohamed A. (55625112700)	6505838805; 56912331600; 24450442600; 57219908104; 57216335838; 57194111425; 55625112700	Efficacy of herbicides in controlling wild onion (Asphodelus tenuifolius l.) in cumin grown under arid climatic conditions	2021	https://www.scopus.com/inward/record.uri?eid=2-s2.0-85113838703&partnerID=40&md5=1d6aca78a3341c66b341eec30bba4d57	A field experiment was conducted to investigate the effectiveness of different herbicides for controlling wild onion (Asphodelus tenuifolius) in cumin (Cuminum cyminum L.) during the rabi seasons (2018–2019 and 2019–2020) at Agricultural Research Station, Agriculture University, Jodhpur, Rajasthan. The experiment comprised eight herbicidal weed management treatments for wild onion applied to cumi…
						42	Ngxabi, S.; Jimoh, M.O.; Kambizi, L.; Laubscher, C.P.	Ngxabi, Sihle (57226799524); Jimoh, Muhali Olaide (57201341634); Kambizi, Learnmore (7801517514); Laubscher, Charles P. (7801365280)	57226799524; 57201341634; 7801517514; 7801365280	Growth characteristics, phytochemical contents, and antioxidant capacity of trachyandra ciliata (L.f) kunth grown in hydroponics under varying degrees of salinity	2021	https://www.scopus.com/inward/record.uri?eid=2-s2.0-85112684902&partnerID=40&md5=1848d2f27f41b27c07a95e6ecaaf154d	This study evaluated the effect of salinity and soilless media on the vegetative growth, phytochemicals, and antioxidant capacity of Trachyandra ciliata (wild cabbage) to develop its growth protocol and explore its potential as a natural source of secondary metabolites. Treatments consisted of different concentrations of sodium chloride (NaCl), control-0 mM, 100 mM, 200 mM, 400 mM, while differen…
						43	Zhu, W.-N.; Zhang, G.-L.; Zhang, P.-J.; Zhang, Q.-Q.; Ren, J.-T.; Xu, B.-Y.; Qing, H.	Zhu, Weina (57250160200); Zhang, Guolong (57210705158); Zhang, Pujin (56194632200); Zhang, Qianqian (57831034800); Ren, Jintao (57250160300); Xu, Buyun (57210704709); Qing, Hua (24778298100)	57250160200; 57210705158; 56194632200; 57831034800; 57250160300; 57210704709; 24778298100	Decomposition characteristics of leaf litters and roots of six main plant species and their relationships with functional traits in Stipa grandis steppe;	2021	https://www.scopus.com/inward/record.uri?eid=2-s2.0-85114425994&partnerID=40&md5=3e48ef76cef9731b9114c2ea7b848a6b	Aims It is very important to investigate the relationships between litter decomposition characteristics and plant functional traits in understanding the maintenance mechanism of ecosystem functions. Methods In order to study the main driving factors that affect the leaf litters and root decomposition of different species, this study took the leaf litters and roots of six main plant species Stipa …
x	x	x				44	Issac, M.; Kuriakose, P.; Leung, S.; Costa, A.B.; Johnson, S.; Bucalo, K.; Stober, J.M.; Determann, R.O.; Rogers, W.L.; Cruse-Sanders, J.M.; Pullman, G.S.	Issac, Michelle (57226128403); Kuriakose, Princy S. (55251047200); Leung, Stacie (57226119489); Costa, Alex B. (57226121636); Johnson, Shannon (55466656800); Bucalo, Kylie (25228215800); Stober, Jonathan M. (14036586900); Determann, Ron O. (6506125572); Rogers, Willie L. (35300572100); Cruse-Sanders, Jennifer M. (8351098800); Pullman, Gerald S. (6701368620)	57226128403; 55251047200; 57226119489; 57226121636; 55466656800; 25228215800; 14036586900; 6506125572; 35300572100; 8351098800; 6701368620	Seed cryopreservation, germination, and micropropagation of eastern turkeybeard, xerophyllum asphodeloides (L.) nutt.: A threatened species from the Southeastern United States	2021	https://www.scopus.com/inward/record.uri?eid=2-s2.0-85110546900&partnerID=40&md5=de958f01fc2cac4f6e318fcdc7cb168e	Xerophyllum asphodeloides (Xerophyllaceae), known as eastern turkeybeard, is an herbaceous perennial found in eastern North America. Due to decline and destruction of its habitat, several states rank X. asphodeloides as “Imperiled” to “Critically Imperiled”. Protocols for seed cryopreservation, in vitro germination, sustainable shoot micropropagation, shoot establishment in soil, and seed germina…
x						45	Shi, J.; Lv, H.; Tang, C.; Li, Y.; Huang, J.; Zhang, H.	Shi, Jia (57223328658); Lv, Hongbin (55347031200); Tang, Chen (57223321066); Li, Yujie (57223332634); Huang, Jing (57223328603); Zhang, Hong (57223332315)	57223328658; 55347031200; 57223321066; 57223332634; 57223328603; 57223332315	Mangiferin inhibits cell migration and angiogenesis via PI3K/AKT/mTOR signaling in high glucose- And hypoxia-induced RRCECs	2021	https://www.scopus.com/inward/record.uri?eid=2-s2.0-85105598162&partnerID=40&md5=5568890be4d27a52f37c9aa4541f4153	Mangiferin is a prominent active component that can be derived from several traditional herbs, including Mangifera indica l., Anemarrhena asphodeloides Bge., and Belamcanda chinensis (l.) dc., which displays antidiabetic properties. diabetic retinopathy (dr), a serious complica- tion caused by diabetes, is the leading cause of blindness. The present study aimed to evaluate the beneficial effects …
x						46	Soleimanpour, S.M.; Hatami, A.; Ghahari, G.R.; Hosseini Marandi, H.; Keshavarzi, H.	Soleimanpour, Seyed Masoud (57222086458); Hatami, Ahmad (55208478800); Ghahari, Gholamreza (56431212600); Hosseini Marandi, Hamid (59678185900); Keshavarzi, Hojatollah (59678462800)	57222086458; 55208478800; 56431212600; 59678185900; 59678462800	Identification and prioritization of plants for conservation and stabilization of marls (Case study: Tanghesorkh Watershed, Fars Province)	2021	https://www.scopus.com/inward/record.uri?eid=2-s2.0-86000577935&partnerID=40&md5=e7287298f166079e8050d1a086dd0c67	Introduction Marls as the most sensitive geological structure against erosion and weathering have a major role in sediment yield of watersheds. Due to the lack of vegetation or sparse pattern of vegetation cover in the Marl Formations; by identifying suitable plants and establishing and propagating them in these areas, the amount of erosion can be reduced. it is difficult to carry out the impleme…
						47	Yu, Y.-Q.; Yan, L.; Wang, X.-T.; Li, L.; Zheng, W.; Gao, H.	Yu, Yingqi (57324429900); Yan, Li (57202806269); Wang, Xiaoting (57202800824); Li, Li (57756212800); Zheng, Wei (57325177100); Gao, Hui (56301364800)	57324429900; 57202806269; 57202800824; 57756212800; 57325177100; 56301364800	Study on the Effects of Chinese Materia Medica Processing on the Hypoglycemic Activity and Chemical Composition of Anemarrhenae Rhizoma	2021	https://www.scopus.com/inward/record.uri?eid=2-s2.0-85118551652&partnerID=40&md5=3b791e426b5b69f5e834114244b9fdad	Purpose. To compare the hypoglycemic effects of different extracts of Anemarrhenae Rhizoma (AR) before and after being stir-baked with salt water on the diabetic mice and to detect the contents of 8 components in the corresponding active parts simultaneously using the UPLC-MS method, in order to screen the better extracts for diabetes and to clear the material basis for enhancing hypoglycemic act…
						48	Xie, L.; Lee, D.Y.-W.; Shang, Y.; Cao, X.; Wang, S.; Liao, J.; Zhang, T.; Dai, R.	Xie, Linlin (57203930209); Lee, David Yue Wei (55808069913); Shang, Ying (57215592927); Cao, Xiaotong (57215593025); Wang, Siqi (57203926765); Liao, Jun (57215589748); Zhang, Teng (57203928174); Dai, Ronghua (7103309767)	57203930209; 55808069913; 57215592927; 57215593025; 57203926765; 57215589748; 57203928174; 7103309767	Characterization of spirostanol glycosides and furostanol glycosides from anemarrhenae rhizoma as dual targeted inhibitors of 5-lipoxygenase and Cyclooxygenase-2 by employing a combination of affinity ultrafiltration and HPLC/MS	2020	https://www.scopus.com/inward/record.uri?eid=2-s2.0-85088147739&partnerID=40&md5=5b30e6d4623f1752d2384417bc02dae6	Background : Modulation of the arachidonic acid (AA) cascade via 5-lipoxygenase (5-LOX) and cyclooxygenase-2 (COX-2) represent the two major pathways for treatments of inflammation and pain. The design and development of inhibitors targeting both 5-LOX and COX-2 has gained increasing popularity. As evidenced, 5-LOX and COX-2 dual targeted inhibitors have recently emerged as the front runners of a…
						49	Shao, Z.-Y.; Huang, Q.; Wu, D.-L.; Zhang, W.; Li, L.; Liao, Y.-W.	Shao, Zhiyuan (57221093766); Huang, Qi (57206683123); Wu, Deling (55199296200); Zhang, Wei (57191922644); Li, Lu (58968282700); Liao, Yanwu (58967385000)	57221093766; 57206683123; 55199296200; 57191922644; 58968282700; 58967385000	Determination of 18 Components in Main Root and Fibrous Root of Anemarrhena asphodeloides by UPLC-MS;	2020	https://www.scopus.com/inward/record.uri?eid=2-s2.0-85189308205&partnerID=40&md5=181d88a1c45b8fd7b089d40cc40b0e42	Objective: To establish ultra-high performance liquid chromatography-tandem mass spectrometry(UPLC-MS/MS) for the analysis of 18 components of five categories, namely spirosteroid saponins(timosaponin A I, timosaponin A II, timosaponin A III, anemarrhenasaponin III, sarsasapogenin), furostane saponins(anemarrhenasaponin I, anemarrhenasaponin I a, anemarsaponin E, officinalisinin I, timosaponin B-…
x	x	x				50	Herooty, Y.; Bar Kutiel, P.; Yizhaq, H.; Katz, O.	Herooty, Yair (57218329667); Bar Kutiel, Pua (6701764647); Yizhaq, Hezi (6506986198); Katz, Ofir (55797736100)	57218329667; 6701764647; 6506986198; 55797736100	Soil hydraulic properties and water source-sink relations affect plant rings’ formation and sizes under arid conditions	2020	https://www.scopus.com/inward/record.uri?eid=2-s2.0-85088819698&partnerID=40&md5=3aa3983f38ad5cabb33ad823cb0023ca	In semi-arid and arid environments, clonal plants occasionally appear in ring patterns. There is a general agreement that this pattern forms when ramets grow radially, leaving a dead centre where the parent plant once was. Nevertheless, there is still some controversy over the actual causes of this dieback and how water source–sink relations in and around the rings are involved in their formation…
x	x	x				51	Ali, S.; Shafique, O.; Mahmood, S.; Mahmood, T.; Khan, B.A.; Ahmad, I.	Ali, Safdar (59440785300); Shafique, Obaidullah (57217022197); Mahmood, Shahid (7103283373); Mahmood, Tariq (57218944077); Khan, Bashir Ahmad (57217016765); Ahmad, Ijaz (57209158791)	59440785300; 57217022197; 7103283373; 57218944077; 57217016765; 57209158791	Biofuels production from weed biomass using nanocatalyst technology	2020	https://www.scopus.com/inward/record.uri?eid=2-s2.0-85085746182&partnerID=40&md5=e97f472553ee5a399f494e8e8be6f261	In the current scenario of climate change, the search for alternative energy sources is very important to reduce the use of fossil fuels. Undesired biomass (weed) from agricultural fields can be used to produce biofuels through nano catalysts enhanced gasification and process. Lignocellulosic part of weedy plants represents a potential alternative feedstock for economic production of bioethanol. …
						52	Ma, T.; Sun, J.; Li, X.; Ma, Y.; Liu, L.; Guo, L.; Liu, Q.; Sun, Y.	Ma, Tiancheng (57211655296); Sun, Jia (57210209048); Li, Xiangkun (57215972761); Ma, Yukun (57205672339); Liu, Lei (58911392600); Guo, Lina (54972049400); Liu, Qi (56246634600); Sun, Yu (55737836900)	57211655296; 57210209048; 57215972761; 57205672339; 58911392600; 54972049400; 56246634600; 55737836900	Optimization of extraction for Anemarrhena asphodeloides Bge. using silica gel-based vortex-homogenized matrix solid-phase dispersion and rapid identification of antioxidant substances	2020	https://www.scopus.com/inward/record.uri?eid=2-s2.0-85082440628&partnerID=40&md5=9ccd81fa6e037c2e8f221902112aa4f6	A novel and simple method was established for the extraction and determination of seven compounds in Anemarrhena asphodeloides Bge. using silica gel-based vortex-homogenized matrix solid-phase dispersion and ultra-high performance liquid chromatography quadrupole-time of-flight mass spectrometer. The conditions for the extraction were optimized. Silica gel was used as the dispersant, 50% methanol…
x	x	x				53	Ul-Hassan, M.; Qayyum, A.; Sher, A.; Tahir, M.I.; Azeem, M.; Fareed, A.	Ul-Hassan, Mehmood (57216800154); Qayyum, Abdul (57205904934); Sher, Ahmad (54685084600); Tahir, Muhammad Ibrahim (57214770951); Azeem, Muhammad Khalid (57217563469); Fareed, Amna (48360973900)	57216800154; 57205904934; 54685084600; 57214770951; 57217563469; 48360973900	Weeds biomass as affected by tillage practices and cropping systems under a semiarid environment; Biomassa de plantas daninhas afetada por práticas de lavoura e sistemas de cultivo em ambiente semiárido	2020	https://www.scopus.com/inward/record.uri?eid=2-s2.0-85084699282&partnerID=40&md5=0fbc01c21801d05a476714fdf2fda0f4	Tillage practice has a significant role on weeds eradication and soil water conservation in crop production. Under semiarid agriculture, the monsoon rains (65%) are major source of water in Potohar, Pakistan, which can effectively be used mostly for winter crops production. To evaluate the impact of different tillage system for prevailing cropping systems and their weeds biomass under semiarid co…
x	x	x				54	Tesei, G.; D’Ottavio, P.; Toderi, M.; Ottaviani, C.; Pesaresi, S.; Francioni, M.; Trozzo, L.; Allegrezza, M.	Tesei, Giulio (59680745400); D’Ottavio, Paride (60014239600); Toderi, Marco (6504274179); Ottaviani, Cecilia (55802619000); Pesaresi, Simone (35311727300); Francioni, Matteo (57203174543); Trozzo, Laura (57194382716); Allegrezza, Marina (15126867400)	59680745400; 60014239600; 6504274179; 55802619000; 35311727300; 57203174543; 57194382716; 15126867400	Restoration strategies for grasslands colonized by Asphodel-dominant communities	2020	https://www.scopus.com/inward/record.uri?eid=2-s2.0-85073944113&partnerID=40&md5=a3d09698f2ad3bac20c11cdaa82e4e9b	Grassland habitats are particularly threatened in Europe, especially in marginal areas where funds and manpower for their conservative management are limited. Knowledge of the vegetation dynamics is crucial for the timeliness and economy of any conservation actions. However, there is a lack of studies on effective and rapid containment of tall rhizomatous geophytes, such as asphodel (Asphodelus m…
						55	Chen, Y.-M.; Huang, J.-Z.; Hou, T.-W.; Pan, I.-C.	Chen, Yen Ming (55301293800); Huang, Jianzhi (55934370500); Hou, Tingwen (57209802862); Pan, I. Chun (7005953986)	55301293800; 55934370500; 57209802862; 7005953986	Effects of light intensity and plant growth regulators on callus proliferation and shoot regeneration in the ornamental succulent Haworthia	2019	https://www.scopus.com/inward/record.uri?eid=2-s2.0-85068794219&partnerID=40&md5=78f13a1a8a76c077fe41091a16a86f2c	Background: Haworthia are desert succulents belonging to the Asphodelaceae family. Haworthia species are cultivated commercially as ornamentals and some rare species are quite valuable at retail market but growth slowly and difficult to propagation. However, an efficient micropropagation protocol was remained insufficient. Results: The organogenic cultures obtained from inflorescence explants wer…
x	x	x				56	Aslam, N.; Janbaz, K.H.	Aslam, Naveed (53881132900); Janbaz, Khalid Hussain (6603095700)	53881132900; 6603095700	Studies on antidiarrheal and laxative activities of aqueous-ethanol extract of Asphodelus tenuifolius and underlying mechanisms	2019	https://www.scopus.com/inward/record.uri?eid=2-s2.0-85074826887&partnerID=40&md5=320d00f9aed29858a2c9821888188a83	Background: Asphodelus tenuifolius Cav. (Asphodelaceae) has traditional reputability in treatment of diarrhea and constipation but no scientific study has been reported for its gastrointestinal effects. Present study was conducted to evaluate antidiarrheal and laxative activities of the plant. Methods: Aqueous-ethanol crude extract of Asphodelus tenuifolius (At.Cr) was subjected to phytochemical …
						57	Liang, M.; Gornish, E.S.; Mariotte, P.; Chen, J.; Liang, C.	Liang, Maowei (56393727400); Gornish, Elise S. (35725305900); Mariotte, Pierre (36673481800); Chen, Jiquan (8985856500); Liang, Cunzhu (15073826900)	56393727400; 35725305900; 36673481800; 8985856500; 15073826900	Foliar Nutrient Content Mediates Grazing Effects on Species Dominance and Plant Community Biomass	2019	https://www.scopus.com/inward/record.uri?eid=2-s2.0-85073521784&partnerID=40&md5=ea722e6c85a9dd2225f3ea23a2ea4ee2	Grazing-induced changes in plant community structure can be altered by the biogeochemical regime of the ecosystem. However, responses of community structure (e.g., changes in biomass, canopy height, and stand density) to grazing-induced changes in foliar nutrient content—whether species-specific or species group-specific (dominant vs. subordinate)—are still poorly studied. We conducted a grazing …
x	x	x				58	Yizhaq, H.; Stavi, I.; Swet, N.; Zaady, E.; Katra, I.	Yizhaq, Hezi (6506986198); Stavi, Ilan (23092262000); Swet, Nitzan (57188988991); Zaady, Eli (6701475324); Katra, Itzhak (16199664100)	6506986198; 23092262000; 57188988991; 6701475324; 16199664100	Vegetation ring formation by water overland flow in water-limited environments: Field measurements and mathematical modelling	2019	https://www.scopus.com/inward/record.uri?eid=2-s2.0-85073640491&partnerID=40&md5=472f7ca0b42272bfee09299b70ff9b36	Vegetation rings are a unique vegetation pattern found in drylands. Most examples are found in clonal plants growing in sandy soils with confined root zones. Using field measurements and numerical simulations, we found that water overland flow is a predominant mechanism that drives ring formation in the clonal species Asphodelus ramosus. In these rings, an infiltration contrast develops due to ae…
x	x	x				59	Mehmood, A.; Hussain, A.; Irshad, M.; Hamayun, M.; Iqbal, A.; Rahman, H.; Tawab, A.; Ahmad, A.; Ayaz, S.	Mehmood, Asif (57204508001); Hussain, Anwar (35621772200); Irshad, Muhammad Kashif (57206301341); Hamayun, Muhammad Asif (59297330100); Iqbal, Amjad (10142205100); Rahman, Hazir (7101793666); Tawab, Abdul (56618526300); Ahmad, Ayaz (55420263200); Ayaz, Sultan (35791452800)	57204508001; 35621772200; 57206301341; 59297330100; 10142205100; 7101793666; 56618526300; 55420263200; 35791452800	Cinnamic acid as an inhibitor of growth, flavonoids exudation and endophytic fungus colonization in maize root	2019	https://www.scopus.com/inward/record.uri?eid=2-s2.0-85057809436&partnerID=40&md5=122549c3aaf3ff6f05dd0d42702244d3	Cinnamic acid (CA) is an allelochemical that inhibits the growth of root promoting soil microorganisms. To prevent the growth of soil microbes, CA modulates several metabolic pathways in host plants and soil microbes. The aim of the current study was to investigate the effect of CA on maize root growth, exudation of secondary metabolites and its interaction with beneficial endophyte Pz11. The end…
x	x	x				60	Ughade, B.R.; Khilare, V.C.; Sangale, D.M.; Korhale, G.A.; Ingle, P.; Tathe, A.E.; Patil, R.; Khedkar, G.D.	Ughade, Balasaheb R. (57203554470); Khilare, Vikram C. (40761736500); Sangale, Deepali M. (57201447463); Korhale, Ganesh A. (57203546279); Ingle, Priyanka (57204597723); Tathe, A. E. (57204597855); Patil, R. (57204605923); Khedkar, Gulab Dattarao (24466397800)	57203554470; 40761736500; 57201447463; 57203546279; 57204597723; 57204597855; 57204605923; 24466397800	A definitive method for distinguishing cultivated onion from its weedy mimic, Asphodelus fistulosus, at multiple developmental stages	2019	https://www.scopus.com/inward/record.uri?eid=2-s2.0-85056357329&partnerID=40&md5=dd6aae58e91e8be13c8bd657947a154a	The onion, Allium cepa, is an important vegetable crop around the world. Globally, India ranks second in onion production, but yields are often much lower than in many other onion producing countries. This study reports on one major contributing factor to low onion yields in India: the presence of a weedy mimic that is morphologically similar to onion until the onset of flowering. We used morphol…
						61	Junyan, G.; Yanfei, C.; Yun, Z.; Xuemin, L.; Yanhong, H.; Jianbin, L.; Wu, W.	Junyan, Gao (57216630649); Yanfei, Cao (57216638403); Yun, Zhang (57216630085); Xuemin, Liu (6505780358); Yanhong, Hou (57204665919); Jianbin, Li (57216635054); Wu, Zhibing (36115866800)	57216630649; 57216638403; 57216630085; 6505780358; 57204665919; 57216635054; 36115866800	Timosaponin b-ii reduces necroptosis of vsc4.1 cells induced by oxygen-glucose deprivation	2019	https://www.scopus.com/inward/record.uri?eid=2-s2.0-85084150328&partnerID=40&md5=601c34c52e85ea6426a40dd27f4a82f8	BACKGROUND: Timosaponin B-II has neuroprotective effects and reduces necroptosis of cells, but its mechanism is still unknown and needs further study. OBJECTIVE: To study the mechanism by which the extract of timosaponin B-II of Anemarrhena asphodeloides on necroptosis of VSC4.1 cells induced by oxygen-glucose deprivation. METHODS: Firstly, VSC4.1 cells in good growth condition were cultured in s…
x	x	x				62	Tanveer, A.; Safdar, M.E.; Farooq, N.; Sudozai, M.I.; Nadeem, M.A.; Abbas, T.	Tanveer, Asif (12753639900); Safdar, Muhammad Ehsan (57057295300); Farooq, Naila (57194612499); Sudozai, M. I. (57213597321); Nadeem, Muhammad Ather (35488577500); Abbas, Tahira (57190231672)	12753639900; 57057295300; 57194612499; 57213597321; 35488577500; 57190231672	Exploring the herbicidal potential of achyranthes aspera against some weeds; Identificação do potencial herbicida de achyranthes aspera em relação a plantas daninhas específicas	2019	https://www.scopus.com/inward/record.uri?eid=2-s2.0-85077854201&partnerID=40&md5=a10758f7968374ee0e5f6261f3891997	The phytotoxic composition of Achyranthes aspera was identified through HPLC, and its herbicidal potential was investigated against two narrow leaf weeds viz., Phalaris minor Retz. and Avena fatua L.; and four broad leaf weeds viz. Lathyrus aphaca L., Vicia sativa L., Convolvolus arvensis L. and Asphodelus tenuifolius L. through bioassays. Weed seeds were grown in the aqueous extracts of various …
x	x			x		63	Hameed, Z.; Malik, M.A.; Ali, S.; Ansar, M.; Shaheen, F.; Ahmad, I.; Kalim, K.	Hameed, Zubina (57272898600); Malik, Muhammad A. (35606472000); Ali, Safdar (59440785300); Ansar, Muhammad (57202441265); Shaheen, Farina (57218698311); Ahmad, Ijaz (57209158791); Kalim, Khisrao (56157042700)	57272898600; 35606472000; 59440785300; 57202441265; 57218698311; 57209158791; 56157042700	Comparative Efficiency of Different Post-Emergence Herbicides for Controlling Broadleaved Weeds in Rain-fed Wheat	2019	https://www.scopus.com/inward/record.uri?eid=2-s2.0-85073999284&partnerID=40&md5=7bfb404e56d4c7b51725ce9c22b66e29	Weeds are the major problem of rainfed wheat of Pothwar Region of Pakistan. Due to subsistence kind of farming and dependence on rainfall, people are reluctant to do expenses on chemical control of weeds in wheat. Similarly, due to lack of awareness, they use wheat weeds as animal fodder and the hand weeding affects crop stand and its tillering which ultimately reduces the wheat yield of the poth…
x	x	x				64	Zengin, G.; Aktümsek, A.; Mocan, A.; Rengasamy, K.R.R.; Picot.Allain, C.M.N.; Mahomoodally, M.F.	Zengin, Gokhan (8411629800); Aktümsek, Abdurrahman (55821816000); Mocan, Andrei M. (57189447245); Rengasamy, Kannan R.R. (57574957600); Picot.Allain, Marie Carene Nancy (57200541586); Mahomoodally, Fawzi M. (9537009000)	8411629800; 55821816000; 57189447245; 57574957600; 57200541586; 9537009000	Asphodeline cilicica Tuzlaci: From the plant to its most active part extract and its broad bioactive properties	2019	https://www.scopus.com/inward/record.uri?eid=2-s2.0-85047912396&partnerID=40&md5=59851fbe65eb35b60eb3a551a3036a30	This study investigated into the polyphenolic content, antioxidant and enzyme (α-amylase, α-glucosidase, tyrosinase, acetylcholinesterase [AChE], and butyrylcholinesterase [BChE]) inhibitory activities of 12 extracts of the endemic Asphodeline cilicica (AC) Tuzlaci, from Turkey. The total phenolic content for the methanol and acetone extracts of AC roots were 56.52 and 52.96 mg GAEs/g extract, re…
						65	Renda, G.; Sari, S.; Barut, B.; Šoral, M.; Liptaj, T.; Korkmaz, B.; Özel, A.; Erik, İ.; Şöhretoĝlu, D.	Renda, Gülin (55736434600); Sari, Suat (56779707700); Barut, Burak (56798054200); Šoral, Michal (56453483400); Liptaj, Tibor (7004348583); Korkmaz, Büsra (57192644058); Özel, Arzu (36665016100); Erik, İshak (57203959026); Şöhretoĝlu, Didem (8379990500)	55736434600; 56779707700; 56798054200; 56453483400; 7004348583; 57192644058; 36665016100; 57203959026; 8379990500	α-Glucosidase inhibitory effects of polyphenols from Geranium asphodeloides: Inhibition kinetics and mechanistic insights through in vitro and in silico studies	2018	https://www.scopus.com/inward/record.uri?eid=2-s2.0-85053759806&partnerID=40&md5=c79b94bbf53d898dab7b3bc7fd4c3ce1	Some Geranium species have been used to treat diabetes. To evaluate the scientific basis of this ethnopharmacological use, we aimed to isolate potent α-glucosidase inhibitory metabolites of Geranium asphodeloides Burm. through in vitro bioactivity-guided fractionation. All the tested extracts showed high α-glucosidase inhibitory effect compared to acarbose. Among the tested extracts, the ethyl ac…
						66	Li, L.-L.; Huang, Q.; Peng, D.-Y.; Wu, D.-L.; Han, L.	Li, Li Li (58444866400); Huang, Qi (57206683123); Peng, Daiyin (14619491600); Wu, Deling (55199296200); Han, Lan (55672710700)	58444866400; 57206683123; 14619491600; 55199296200; 55672710700	Optimization of extraction process for total saponins from fibrous root of Anemarrhena asphodeloides and its protective effect on PC12 cells induced by oxygen-glucose deprivation;	2018	https://www.scopus.com/inward/record.uri?eid=2-s2.0-85063411873&partnerID=40&md5=aa59efd0b9c075da5e0e1432bfe63f7d	Objective: To optimize the extraction of total saponins from fibrous root of Anemarrhena asphodeloides (TSFAA) and explore its protective effect on PC12 cells induced by oxygen-glucose deprivation (OGD). Methods: Single factor experiment and Box-Benhken response surface method were used to select the best extraction technology. The model of PC12 cells induced by OGD was established and treated wi…
x	x	x				67	Mathukia, R.K.; Sagarka, B.K.; Mathukia, P.R.; Savaliya, N.V.	Mathukia, R. K. (6602512296); Sagarka, B. K. (6508006726); Mathukia, P. R. (57192890174); Savaliya, N. V. (58113037700)	6602512296; 6508006726; 57192890174; 58113037700	Efficiency of some herbicides and manual weeding for weed control in irrigated Bt cotton	2018	https://www.scopus.com/inward/record.uri?eid=2-s2.0-85048142760&partnerID=40&md5=96c7e47e39bbf8fef3acb1761a20f4e6	To evaluate the efficacy of some pre and post-emergence herbicides for weed control in Bt cotton (var. Beejdhan 2), a field experiment was conducted during rainy seasons of 2014-15, 2015-16 and 2016-17 at Junagadh (Gujarat, India). The dominant weed flora in cotton field were Digera arvensis, Eluropus villosus, Cyperus rotundus, Cynodon dactylon, Echinochloa crusgalli, Chenopodium album, Convolvu…
x	x	x				68	Khan, I.; Khan, M.I.; Ullah, H.; Haroon, M.; Gul, B.	Khan, Imtiaz Ali (57197795059); Khan, Muhammad Ishfaq (57212121455); Ullah, Hashmat (57216855352); Haroon, Muhammad (58837103900); Gul, Bakhtiar (35344886900)	57197795059; 57212121455; 57216855352; 58837103900; 35344886900	Assessment of integrated weed management approaches on asphodelus tenuifolius in chickpea; Avaliação de taxas aproximadas do manejo integrado de plantas daninhas em grão-de-bico	2018	https://www.scopus.com/inward/record.uri?eid=2-s2.0-85082319953&partnerID=40&md5=1d09b7967ed1911eb72fb442768e5edc	Chickpea is the third most important crop of rainfed areas of Pakistan, and it is severely affected by noxious weed Asphodelus tenuifolius. Therefore, a field trial was conducted to evaluate the effect of different allelopathic weed extracts, herbicides and mulches in controlling A. tenuifolius and other associated weeds in chickpea at “District Karak” Khyber Pakhtunkhwa-Pakistan. The experiment …
					x	69	Diţu, L.-M.; Avram, I.; Anastasiu, P.; Camen-Comǎnescu, P.; Fierescu, I.	Diţu, L. M. (18233296000); Avram, Ionela (59346892800); Anastasiu, Paulina (24480334000); Camen-Comǎnescu, Petronela (57203954375); Fierescu, Irina (57205172162)	18233296000; 59346892800; 24480334000; 57203954375; 57205172162	Assessment of the normal microbiota and soil parameters associated with Romanian rare plants from natural habitate	2018	https://www.scopus.com/inward/record.uri?eid=2-s2.0-85058881407&partnerID=40&md5=6e6b513078964ca9e489393b682070aa	Plants do not grow axenically in nature, but host a diverse community of microorganisms, termed as plant microbiota, colonizing different niches, both inside and outside their tissues, in the endosphere and ectosphere, respectively. These microorganisms are involved in major physiological processes, such as plant nutrition and plant resistance to biotic and abiotic stress factors. The aim of the …
					x	70	Papafotiou, M.; Bertsouklis, K.F.; Martini, A.N.; Vlachou, G.; Akoumianaki-Ioannidou, A.; Kanellou, E.; Kartsonas, E.D.	Papafotiou, Maria (6603177210); Bertsouklis, Konstantinos F. (35095981200); Martini, Aikaterini Nikolaos (35217939900); Vlachou, Georgia (56245789000); Akoumianaki-Ioannidou, Anastasia (7801308307); Kanellou, Electra (56446943500); Kartsonas, Epameinondas D. (17343922700)	6603177210; 35095981200; 35217939900; 56245789000; 7801308307; 56446943500; 17343922700	Evaluation of the establishment of native Mediterranean plant species suggested for landscape enhancement in archaeological sites of Greece	2017	https://www.scopus.com/inward/record.uri?eid=2-s2.0-85039837963&partnerID=40&md5=5b14167f03d1dd3cb61b6ffc7f5030b9	The establishment capacity of Anthyllis barba-jovis, Anthyllis hermanniae, Asphodelus fistulosus, Atriplex halimus, Ballota acetabulosa, Calamintha nepeta, Calamintha cretica, Limoniastrum monopetalum, Scabiosa hymettia and Teucrium capitatum was evaluated for potential ornamental use in archaeological sites of Greece. Four-month old plants, produced by cuttings, were planted in three archaeologi…
x	x	x				71	Locatelli, M.; Zengin, G.; Uysal, A.; Carradori, S.; de Luca, E.; Bellagamba, G.; Aktümsek, A.; Lazarova, I.	Locatelli, Marcello (7005790232); Zengin, Gokhan (8411629800); Uysal, Ahmet (36662947800); Carradori, Simone (12781515600); de Luca, Elisa (57189072115); Bellagamba, Giuseppe (57189067080); Aktümsek, Abdurrahman (55821816000); Lazarova, Irina (6505932480)	7005790232; 8411629800; 36662947800; 12781515600; 57189072115; 57189067080; 55821816000; 6505932480	Multicomponent pattern and biological activities of seven Asphodeline taxa: Potential sources of natural-functional ingredients for bioactive formulations	2017	https://www.scopus.com/inward/record.uri?eid=2-s2.0-84992199659&partnerID=40&md5=e083bd3d5b5ed65c3f9a6fd7e5f9d4ef	The current study was carried out to evaluate multicomponent pattern, biological and enzymatic activities of seven Asphodeline taxa root extracts as useful ingredients, due to the fact that these plants are commonly used as traditional food supplements in Turkish regions. The extracts were characterized for free anthraquinones and phenolics to obtain a specific chemical fingerprint useful for qua…
x	x	x				72	Unal, I.; Kaplan Ince, O.	Unal, Ilkay (57211689154); Kaplan Ince, Olcay (55440673900)	57211689154; 55440673900	Characterization of antioxidant activity, vitamins, and elemental composition of ciris (Asphodelus aestivus L.) from Tunceli, Turkey	2017	https://www.scopus.com/inward/record.uri?eid=2-s2.0-85009997062&partnerID=40&md5=decf67a8382fe8b410c25fd63be48558	Ciris (Asphodelus aestivus L.), which has been used for a wide range of medicinal purposes and is indigenous in Tunceli, Turkey, was collected from the eastern and western parts of the city. The goal of this study was to determine the vitamins, essential elements, and antioxidant activity of this natural product. The 2,2-diphenyl-1-picrylhydrazyl-hydrate radical scavenging activity, metal chelati…
x	x	x				73	Salhi, N.; Saghir, S.A.; Terzi, V.; Brahmi, I.; Ghedairi, N.; Bissati, S.	Salhi, Nasrine (57195427389); Saghir, Sultan Ayesh Mohammed (54992411700); Terzi, Valeria (55923069300); Brahmi, Iman (57200648818); Ghedairi, Naima (57200647210); Bissati, Samia (42560919400)	57195427389; 54992411700; 55923069300; 57200648818; 57200647210; 42560919400	Antifungal Activity of Aqueous Extracts of Some Dominant Algerian Medicinal Plants	2017	https://www.scopus.com/inward/record.uri?eid=2-s2.0-85042080022&partnerID=40&md5=709aa102db8d5454c9ecc9ed98b1e0c7	Aim. This study investigated the antifungal properties of aqueous extracts obtained from indigenous plants that grow spontaneously in the Northern Sahara of Algeria. The activities of these plants in controlling two fungal species that belong to Fusarium genus were evaluated in an in vitro assay. Materials and Methods. Fresh aerial parts of four plant species (Artemisia herba alba, Cotula cinerea…
						74	Wang, F.-X.; Yuan, J.-C.; Kang, L.-P.; Pang, X.; Yan, R.-Y.; Zhao, Y.; Zhang, J.; Sun, X.-G.; Ma, B.-P.	Wang, Fangxu (56372140700); Yuan, Jianchao (56372457500); Kang, Liping (9939287400); Pang, Xu (43461743300); Yan, Renyi (59820932800); Zhao, Yang (36005082400); Zhang, Jie (36665651600); Sun, Xinguang (36706577700); Ma, Baiping (55619619300)	56372140700; 56372457500; 9939287400; 43461743300; 59820932800; 36005082400; 36665651600; 36706577700; 55619619300	An efficient approach to identify different chemical markers between fibrous root and rhizome of Anemarrhena asphodeloides by ultra high-performance liquid chromatography quadrupole time-of-flight tandem mass spectrometry with multivariate statistical analysis	2016	https://www.scopus.com/inward/record.uri?eid=2-s2.0-84978115957&partnerID=40&md5=c5a64cc830045d8b91ad9c695dcb8460	An ultra high-performance liquid chromatography quadrupole time-of-flight tandem mass spectrometry approach coupled with multivariate statistical analysis was established and applied to rapidly distinguish the chemical differences between fibrous root and rhizome of Anemarrhena asphodeloides. The datasets of t<inf>R</inf>-m/z pairs, ion intensity and sample code were processed by principal compon…
x	x	x				75	Zengin, G.; Locatelli, M.; Ceylan, R.; Aktümsek, A.	Zengin, Gokhan (8411629800); Locatelli, Marcello (7005790232); Ceylan, Ramazan (56266138800); Aktümsek, Abdurrahman (55821816000)	8411629800; 7005790232; 56266138800; 55821816000	Anthraquinone profile, antioxidant and enzyme inhibitory effect of root extracts of eight Asphodeline taxa from Turkey: can Asphodeline roots be considered as a new source of natural compounds?	2016	https://www.scopus.com/inward/record.uri?eid=2-s2.0-84938529496&partnerID=40&md5=8738a86285cd6e79254d84f178f86dfe	Plant-based foods have become attractive for scientists and food producers. Beneficial effects related to their consumption as dietary supplements are due to the presence of natural occurring secondary metabolites. In this context, studies on these products are important for natural and safely food ingredients evaluation. The aim of this study was to evaluate root extract of eight Asphodeline spe…
x						76	Yang, B.; Liu, Z.; Hu, J.; Lai, X.; Xia, P.	Yang, Bo (55917255100); Liu, Zhirui (55770180800); Hu, Jing (57218516600); Lai, Xiaodan (58025032400); Xia, Peiyuan (7101607315)	55917255100; 55770180800; 57218516600; 58025032400; 7101607315	Quantitative determination of sarsasapogenin in rat plasma using liquid chromatography-tandem mass spectrometry	2016	https://www.scopus.com/inward/record.uri?eid=2-s2.0-84963737166&partnerID=40&md5=9ccdbe441333ec916acd7d522671b66d	Sarsasapogenin, a natural compound from Chinese medical herb Anemarrhena asphodeloides Bge., has recently received a great deal of attention due to its various bioactivities. In this study, an easy and applicable liquid chromatography tandem mass spectrometry method for the quantification of sarsasapogenin in rat plasma was developed. Sample preparation was accomplished through a simple one-step …
						77	Peng, Y.; Zhao, L.; Lin, D.; Liu, Y.; Zhang, M.; Song, S.	Peng, Ying (35249237100); Zhao, Lulu (55620841900); Lin, Dongju (56372199200); Liu, Yuyang (56830207900); Zhang, Mengyu (56829708400); Song, Shaojiang (7403350050)	35249237100; 55620841900; 56372199200; 56830207900; 56829708400; 7403350050	Determination of the chemical constituents of the different processed products of Anemarrhena asphodeloides Rhizomes by high-performance liquid chromatography quadrupole time-of-flight mass spectrometry	2016	https://www.scopus.com/inward/record.uri?eid=2-s2.0-84959537104&partnerID=40&md5=ebcd0377850f0e6b0b9b112d09c98c19	In this work, high-performance liquid chromatography (HPLC) coupled with a hybrid quadrupole time of-flight mass spectrometry (Q-TOF-MS/MS) was used to study chemical compositions of different processed products of Rhizoma Anemarrhenae (RA). A Grace AlltimaTM C<inf>18</inf> column (250×4.6mm, 5μm) was used for separation. Mobile phase consisted of 0.1% formic acid and acetonitrile, using gradient…
					x	78	Bandurska, K.; Berdowska, A.; Król, M.	Bandurska, Katarzyna Maria (14011806100); Berdowska, Agnieszka Katarzyna (8523210100); Król, Małgorzata (57194943538)	14011806100; 8523210100; 57194943538	Transformation of medicinal plants using Agrobacterium tumefaciens; Transformacja roślin leczniczych za pomocą Agrobacterium tumefaciens*	2016	https://www.scopus.com/inward/record.uri?eid=2-s2.0-85024364335&partnerID=40&md5=19f035cbc6246c87359f32473d318c99	transgene expression and occurs only in the case when the plant cell acquires the ability to regenerate. In many cases, the regeneration efficiency observed in medicinal plants are inefficient after applied transformation procedures. To date there have been attempts of genetic transformation by using A. tumefaciens of medicinal plants belonging to the families: Apocynaceae, Araceae, Araliaceae, A…
x	x	x				79	Polatoǧlu, K.; Demirci, B.; Başer, K.H.C.	Polatoǧlu, Kaan (26427793500); Demirci, Betul (7006328018); Başer, K. Hüsnü Can (7102492037)	26427793500; 7006328018; 7102492037	High amounts of n-alkanes in the composition of Asphodelus aestivus brot. Flower essential oil from Cyprus	2016	https://www.scopus.com/inward/record.uri?eid=2-s2.0-84989943288&partnerID=40&md5=beaf80909f8c952b9c79c21c93e6f8fe	There is only a couple of reports indicating essential oil composition of Asphodelus species in the literature. However, from the members of this genus many non-volatile secondary metabolites were isolated. In Cyprus, Asphodelus aestivus Brot. can be found abundantly in all regions of the island. This plant has various ethnobotanical uses in Cyprus. There is no report on the volatiles nor the ess…
x						80	Zhao, Y.; Jiang, T.; Han, B.; Lu, L.; Feng, B.; Kang, L.-P.; Zhang, J.; Fang, Y.; Xiong, C.; Jia, D.; Ma, B.-P.	Zhao, Yang (36005082400); Jiang, Tengchuan (56964657800); Han, Binqing (35223216400); Lu, Li (55871180900); Feng, Bing (55962143900); Kang, Liping (9939287400); Zhang, Jie (36665651600); Fang, Yan (56964630900); Xiong, Chengqi (8044144200); Jia, Dexian (15065223300); Ma, Baiping (55619619300)	36005082400; 56964657800; 35223216400; 55871180900; 55962143900; 9939287400; 36665651600; 56964630900; 8044144200; 15065223300; 55619619300	Preparation of some metabolites of timosaponin BII by biotransformation in vitro	2015	https://www.scopus.com/inward/record.uri?eid=2-s2.0-84949099244&partnerID=40&md5=29739e2223af1eb78a57210251c176d8	Timosaponin BII (TBII) is an active constituent of some Chinese medicinal herbs, and is abundant in Anemarrhena asphodeloides Bunge. To better understand the pharmaceutical mechanisms of TBII, we prepared its deglycosylated derivatives through biotransformation with fungi Colletotrichum gloeosporioides, Acremonium alternatum and Aspergillus Niger. In the presence of 10 g/L glucose, transformation…
						81	Tang, Z.; Li, G.; Yang, J.; Duan, J.; Qian, D.; Guo, J.; Zhu, Z.; Song, Z.	Tang, Zhishu (55463133900); Li, Guolong (59853191900); Yang, Jie (57206005024); Duan, Jinao Nao (59662778900); Qian, Dawei (8681940100); Guo, Jianming (26423656300); Zhu, Zhenhua (55499798200); Song, Zhongxing (56746918700)	55463133900; 59853191900; 57206005024; 59662778900; 8681940100; 26423656300; 55499798200; 56746918700	Anemarrhena asphodeloides non-steroidal saponin components alter the pharmacokinetic profile of its steroidal saponins in rat	2015	https://www.scopus.com/inward/record.uri?eid=2-s2.0-84938334797&partnerID=40&md5=98c67ad0dc53ce289b3c2dc074608896	A rapid, selective and sensitive UPLC-MS/MS assay was established to determine the plasma concentrations of four steroidal saponins. Sprague-Dawley rats were allocated to four groups which were orally administered Anemarrhena asphodeloides extracts (ASE), ASE combined with macromolecular fraction (ASE-MF), ASE combined with small molecule fraction (ASE-SF) and ASE combined with small molecule and…
						82	Li, G.; Yang, J.; Duan, J.; Liu, H.; Zhu, Z.; Qian, D.; Tang, Z.	Li, Guolong (59853191900); Yang, Jie (57206005024); Duan, Jinao Nao (59662778900); Liu, Hongbo (57111228100); Zhu, Zhenhua (55499798200); Qian, Dawei (8681940100); Tang, Zhishu (57711400600)	59853191900; 57206005024; 59662778900; 57111228100; 55499798200; 8681940100; 57711400600	Quality Analysis and Evaluation of Anemarrhena asphodeloides Rhizome from Different Habitats	2015	https://www.scopus.com/inward/record.uri?eid=2-s2.0-84955376403&partnerID=40&md5=79276781dd6c16486533dee25f6a7f64	UNLABELLED: tive: To compare and analyze the quality of Anemarrhena asphodeloides rhizome from different habitats.METHODS: Simultaneous determination of nine components in Anemarrhena asphodeloides rhizome by UPLC-TQ/MS was performed on a Phenomenex Kinetex XB-C18 (100 mm x 2.1 mm, 1.7 μm) column with the mobile phase consisted of 0.1% formic acid-acetonitrile (gradient elution) at the flow rate …
x	x	x				83	Bhati, D.; Jain, S.	Bhati, Dashrath (55383493700); Jain, Shashi Kumar (55461285000)	55383493700; 55461285000	Weeds: An uncommon source of nutrients used by tribal community	2015	https://www.scopus.com/inward/record.uri?eid=2-s2.0-84941569319&partnerID=40&md5=5701d4b6dbaf478bbc3cbb76a979c1fc	The present paper deals with nutritional potential of nine weeds grow naturally and consumed as green leafy vegetable by the tribals of Udaipur district of Rajasthan. Protein content was found to be high in Melilotus Indica followed by Cassia tora and Polygonum glabrum on dry weight basis. Crud fat, ash and crude fiber content are comparable to the conventional green leafy vegetables used commonl…
x	x	x				84	Lazarova, I.; Zengin, G.; Bender, O.; Zheleva-Dimitrova, D.; Uysal, S.; Ceylan, R.; Gevrenova, R.; Aktümsek, A.; Acar, M.; Gündüz, M.	Lazarova, Irina (6505932480); Zengin, Gokhan (8411629800); Bender, Onur (56642615400); Zheleva-Dimitrova, Dimitrina Zh (15078112200); Uysal, Sengül (36544640100); Ceylan, Ramazan (56266138800); Gevrenova, Reneta (55907693200); Aktümsek, Abdurrahman (55821816000); Acar, Muradiye (50261019400); Gündüz, Mehmet (58401126600)	6505932480; 8411629800; 56642615400; 15078112200; 36544640100; 56266138800; 55907693200; 55821816000; 50261019400; 58401126600	A comparative study of Bulgarian and Turkish Asphodeline lutea root extracts: HPLC-UV profiles, enzyme inhibitory potentials and anti-proliferative activities against MCF-7 and MCF-10A cell lines	2015	https://www.scopus.com/inward/record.uri?eid=2-s2.0-84929244585&partnerID=40&md5=036cb6c3a62e3e62587aa15d5efbfaf5	The alcoholic extracts of A. lutea roots from different origins (Bulgarian and Turkish) were investigated for anti-cholinesterase, anti-tyrosinase, anti-amylase, anti-glycosidase and anti-proliferative activity (against MCF-7 and MCF-10A cell lines). A validated HPLC method for the determination of two anthraquinones, two bianthraquinones, two naphthalenes, two flavonoids and one hydroxycinnamic …
						85	Galán, R.; Checa, J.; Blanco, M.N.; Platas, G.; Tena, R.; Tello, S.; Hermosilla, C.E.; Jaklitsch, W.M.; Voglmayr, H.	Galán, Ricardo (6701467442); Checa, Julia (6603349176); Blanco, María Natividad (10240453500); Platas, Gonzalo (6604031163); Tena, Raúl (6507752672); Tello, Salvador (57225401142); Hermosilla, Carlos Enrique (55979367700); Jaklitsch, Walter Michael (6602282221); Voglmayr, Hermann (6601990944)	6701467442; 6603349176; 10240453500; 6604031163; 6507752672; 57225401142; 55979367700; 6602282221; 6601990944	Taxonomic position of the genus Bicornispora and the appearance of a new species Bicornispora seditiosa	2015	https://www.scopus.com/inward/record.uri?eid=2-s2.0-84942446764&partnerID=40&md5=87e07d7e0b7d3e16a6bf168b1cd71544	The discovery of a second species of Bicornispora in Spain, B. seditiosa, which is closely related to B. exophiala but has smaller ascospores, narrower asci and different ecology, gave us the opportunity to culture and sequence the fungus. Phylogenetic analyses of rDNA regions including partial nuc 28S rDNA (28S) and ITS1-5.8S-ITS2 (ITS) supported a close relationship with species of the genus La…
x	x	x				86	Laouini, L.S.; Ladjel, L.; Ridha, O.M.	Laouini, Salah Eddine (55761731600); Ladjel, Segni (8217632500); Ridha, Ouahrani Mohammed (55760999000)	55761731600; 8217632500; 55760999000	In vitro assays of the antibacterial and antioxidant properties of extracts from Asphodelus tenuifolius Cav and its main constituents: A comparative study	2015	https://www.scopus.com/inward/record.uri?eid=2-s2.0-84925060333&partnerID=40&md5=38c7f94cb3a2c3b335f68e6b3df94a80	This study was aimed at investigating the preliminary phytochemical screening, total phenolic and condensed tannins constituents, antioxidant, antibacterial and antifungal by using various in vitro systems and analysis of marker compounds by High performance liquid chromatography (HPLC) of methanolic, ethanolic and petroleum ether extracts of Asphodelus tenuifolius Cav (ATC). Antioxidant efficaci…
x						87	Liu, Z.; Qin, W.; Zhu, Z.; Liu, Y.; Sun, F.; Chai, Y.; Xia, P.	Liu, Zhirui (55770180800); Qin, Wenxing (55637756300); Zhu, Zhenyu (56177287800); Liu, Yao (57265099400); Sun, Fengjun (26424831100); Chai, Yifeng (7102457039); Xia, Peiyuan (7101607315)	55770180800; 55637756300; 56177287800; 57265099400; 26424831100; 7102457039; 7101607315	Development and validation of liquid chromatography-tandem mass spectrometry method for simultaneous determination of six steroidal saponins in rat plasma and its application to a pharmacokinetics study	2015	https://www.scopus.com/inward/record.uri?eid=2-s2.0-84922265431&partnerID=40&md5=2335f0a483c4079bffc0194e0b6a4b27	A specific and reliable liquid chromatography-electrospray ionization-tandem mass spectrometry method was developed for the simultaneous determination of timosaponin H1 (TH1), timosaponin E1 (TE1), timosaponin E (TE), timosaponin B-II (TB-II), timosaponin B-III (TB-III) and anemarrhenasaponin I (AS-I) in rat plasma. After addition of internal standard (IS) ginsenoside Rh1, plasma samples were pre…
						88	Liu, M.-S.; Chau, S.-L.; Ma, D.-L.; Leung, C.-H.; Bian, Z.-X.; Lyu, A.-P.; Xu, H.-X.; Han, Q.-B.	Liu, Mengshun (56393384800); Chau, Siu Leung (56374364300); Ma, Dik Lung (7402075538); Leung, Chung Hang (57208122463); Bian, Zhaoxiang (57212303561); Lyu, Aiping (7202481215); Xu, HongXi (7407449416); Han, Quanbin Bing (7202485341)	56393384800; 56374364300; 7402075538; 57208122463; 57212303561; 7202481215; 7407449416; 7202485341	Using two-phase solvent systems for sample pretreatment increases yield of counter-current chromatography: Anemarrhena asphodeloides saponins, a case study	2014	https://www.scopus.com/inward/record.uri?eid=2-s2.0-84910078749&partnerID=40&md5=8e6fed38c6038ede35410a6a3edc23d0	This paper reports a way to increase the production yield of counter-current chromatography by using two-phase solvent systems in sample pretreatment. This strategy succeeds in the case of anti-EV71 saponin preparation from Anemarrhena asphodeloides. Briefly, 15 g of water extract was refined by solvent partition with ethyl acetate/1-butanol/water (1:4:5, v/v) to yield 4.17 g of the upper part, w…
						89	Liu, M.-S.; Tao, L.; Chau, S.-L.; Wu, R.; Zhang, H.; Yang, Y.; Yang, D.; Bian, Z.-X.; Lyu, A.-P.; Han, Q.-B.; Xu, H.-X.	Liu, Mengshun (56393384800); Tao, Ling (56136926600); Chau, Siu Leung (56374364300); Wu, Rong (57199844183); Zhang, Hong (57196154911); Yang, Yifu (14523845800); Yang, Dajian (8328406400); Bian, Zhaoxiang (57212303561); Lyu, Aiping (7202481215); Han, Quanbin Bing (7202485341); Xu, HongXi (7407449416)	56393384800; 56136926600; 56374364300; 57199844183; 57196154911; 14523845800; 8328406400; 57212303561; 7202481215; 7202485341; 7407449416	Folding fan mode counter-current chromatography offers fast blind screening for drug discovery. Case study: Finding anti-enterovirus 71 agents from Anemarrhena asphodeloides	2014	https://www.scopus.com/inward/record.uri?eid=2-s2.0-84908210397&partnerID=40&md5=7bdad5fbfb8fbe90b864c916b6e4c90e	A new application of counter-current chromatography (CCC) in drug discovery, called folding fan mode (FFM), is designed to eliminate the extensive and time-consuming calculation of the partition coefficients of some preset compounds in conventional CCC separation. Careful reading of reports in the literature reveals that, when two-phase solvent systems are listed in a polarity-increasing sequence…
						90	Wu, Z.-T.; Qi, X.-M.; Sheng, J.-J.; Ma, L.-L.; Ni, X.; Ren, J.; Huang, C.-G.; Pan, G.-Y.	Wu, Zhitao (55948968100); Qi, Xinming (8232995900); Sheng, Jingjing (56003799700); Ma, Leilei (56349334700); Ni, Xuan (56348727200); Ren, Jin (8895106700); Huang, Chenggang (36079887400); Pan, Guoyu (7201975945)	55948968100; 8232995900; 56003799700; 56349334700; 56348727200; 8895106700; 36079887400; 7201975945	Timosaponin A3 induces hepatotoxicity in rats through inducing oxidative stress and down-regulating bile acid transporters	2014	https://www.scopus.com/inward/record.uri?eid=2-s2.0-84906900007&partnerID=40&md5=1f96ac126dfc406d585b072745311e19	Aim:To investigate the mechanisms underlying the hepatotoxicity of timosaponin A3 (TA3), a steroidal saponin from Anemarrhena asphodeloides, in rats.Methods:Male SD rats were administered TA3 (100 mg·kg -1 ·d -1, po) for 14 d, and the blood and bile samples were collected after the final administration. The viability of a sandwich configuration of cultured rat hepatocytes (SCRHs) was assessed usi…
						91	Jiang, W.; Guoa, J.; Xue, R.; Zhu, K.; Li, Z.; Chen, M.; Huang, C.-G.	Jiang, Weixin (34769545500); Guoa, Jing (56308202400); Xue, Rui (56094393200); Zhu, Kaicheng (36943316900); Li, Zhixiong (55787307800); Chen, Mingcang (55786728700); Huang, Chenggang (36079887400)	34769545500; 56308202400; 56094393200; 36943316900; 55787307800; 55786728700; 36079887400	Anti-depressive activities and biotransformation of timosaponin B-III and its derivatives	2014	https://www.scopus.com/inward/record.uri?eid=2-s2.0-84905407107&partnerID=40&md5=526d8abadc398c2e128c874ab48a0615	Timosaponin B-III (TB-III) is a steroidal saponin isolated from the rhizome of Anemarrhenae asphodeloides (Liliaceae). The biotransformation of TB-III by bglucosidase was investigated. Three biotransformation products were isolated and their structures were identified as timosaponin B-III-a (M1), (20R,25S)-5β-spirostane-3β-ol-3-O-β-D-glucopyranosyl-(1 → 2)-b-D-galacopyanoside (M2) and timosaponin…
						92	Yuan, J.-C.; Zhang, J.; Wang, F.-X.; Pang, X.; Zhao, Y.; Xiong, C.; Ma, B.-P.	Yuan, Jianchao (56372457500); Zhang, Jie (36665651600); Wang, Fangxu (56372140700); Pang, Xu (43461743300); Zhao, Yang (36005082400); Xiong, Chengqi (8044144200); Ma, Baiping (55619619300)	56372457500; 36665651600; 56372140700; 43461743300; 36005082400; 8044144200; 55619619300	New steroidal glycosides from the rhizome of Anemarrhena asphodeloides	2014	https://www.scopus.com/inward/record.uri?eid=2-s2.0-84907473482&partnerID=40&md5=e6c0c85187bda0c8d20f1f855b33cd12	Two new steroidal saponins, timosaponin X (1) and timosaponin Y (2), and one new pregnane glycoside, timopregnane B (3), were isolated from the rhizomes of Anemarrhena asphodeloides, as well as three known compounds 25S-timosaponin BII (4), protodesgalactotigonin (5), and timosaponin BII-a (6) isolated from this plant for the first time. By the detailed analysis of 1D, 2D NMR, MS spectra, and che…
x	x	x				93	Chauhan, S.	Chauhan, Seema V.S. (59837913600)	59837913600	Allelopathic influence of some common weeds on wheat (Triticum aestivum L.)	2014	https://www.scopus.com/inward/record.uri?eid=2-s2.0-84906535503&partnerID=40&md5=b64b54b61d40753d7b7891bf5483ba8f	The effects of root and leaf leachate of four troublesome weeds (Amaranthus retroflexus, Asphodelus tenuifolius, Digera muricata and Trianthema portulacastrum), on seed germination and seedling growth in Triticum aestivum L. were studied. Root and leaf leachate of all the weeds inhibited seed germination and root and shoot growth of T. aestivum. The leaf leachate of all the weeds were more inhibi…
x						94	Kim, H.J.; Park, S.R.; Jang, Y.P.	Kim, Hye-jin (57191720707); Park, Se-ri (55949558200); Jang, Young Pyo (57193012972)	57191720707; 55949558200; 57193012972	Extraction-free in situ derivatisation of timosaponin AIII using direct analysis in real time TOF/MS	2014	https://www.scopus.com/inward/record.uri?eid=2-s2.0-84902547145&partnerID=40&md5=b4d98183d93177381fa49afa53705555	Direct analysis in real time (DART) TOF/MS has been used for mass information of various non-polar phytochemicals in raw material with no sample preparation. However, low ionisation efficiency for polar compounds including glycosides limits its extensive use in the field of phytochemical analysis. Objective - In order to develop a direct analysis method for polar glycosides using in situ derivati…
x	x	x				95	Tanveer, A.; Sibtain, M.; Javaid, M.M.; Ali, H.H.	Tanveer, Asif (12753639900); Sibtain, Muhammad (35219147400); Javaid, Muhammad Mansoor (59157694600); Ali, Hafiz Haider (54942221200)	12753639900; 35219147400; 59157694600; 54942221200	Germination ecology of wild onion: A rainfed crop weed; Ecologia da germinação de cebola selvagem: Uma planta daninha de sequeiro	2014	https://www.scopus.com/inward/record.uri?eid=2-s2.0-84899634636&partnerID=40&md5=499808d1e4fb3e739b9b73bd58b15e18	Asphodelus tenuifolius is becoming a more common weed in rain-fed area in Pakistan. Laboratory and greenhouse experiments were conducted to determine the effect of different environmental factors on germination and emergence of A. tenuifolius. Results showed that A. tenuifolius can tolerate a wide range of varying environmental factors. Greatest percentage of germination (80%) was recorded at 15 …
						96	Zhao, Y.; Kang, L.-P.; Yu, H.; Pang, X.; Wang, Z.; Xiong, C.; Liu, C.; Han, L.; Gao, X.; Ma, B.-P.	Zhao, Yang (36005082400); Kang, Liping (9939287400); Yu, Heshui Shuil (15125194200); Pang, Xu (43461743300); Wang, Zhenfang (55823971900); Xiong, Chengqi (8044144200); Liu, Chao (56939090500); Han, Lifeng (25635878900); Gao, Xiumei (7403872165); Ma, Baiping (55619619300)	36005082400; 9939287400; 15125194200; 43461743300; 55823971900; 8044144200; 56939090500; 25635878900; 7403872165; 55619619300	Simultaneous determination of steroidal saponins in Anemarrhena asphodeloides Bge. by ultra highperformance liquid chromatography/quadrupole timeofflight mass spectrometry	2013	https://www.scopus.com/inward/record.uri?eid=2-s2.0-84881635209&partnerID=40&md5=cff780af07c535b2edbb1ebf16bdbccd	The objective of the research is to develop a quantitative method by ultra highperformance liquid chromatography/quadrupole timeofflight mass spectrometry (UHPLC/QTOF MS) for the analysis of seven major steroidal saponins (timosaponin N, timosaponin E1, timosaponin BII, timosaponin B, anemarrhenasaponin I, anemarrhenasaponin A<inf>2</inf>, and timosaponin AIII) in Anemarrhena asphodeloides Bge. T…
x	x	x				97	Khan, Z.; Albrecht, M.; Traveset, A.	Khan, Zeeba (55070119600); Albrecht, Matthias (18633696500); Traveset, A. (7004408177)	55070119600; 18633696500; 7004408177	Salt application as an effective measure to control ruderal invaders threatening endangered halophytic plant species	2013	https://www.scopus.com/inward/record.uri?eid=2-s2.0-84878806523&partnerID=40&md5=8e0a2bcf39bf6d7fc07f72463a0dab78	Questions: How does salinity affect germination, seedling performance and survival of the critically endangered Limonium barceloi, compared to ruderal species invading its salt marsh habitat? Is salt application an effective management tool for controlling invaders and favouring endangered halophytes? Location: Ses Fontanelles, Mallorca, Balearic Islands, Spain. Methods: The germination of seeds …
x	x	x				98	Jabeen, N.; Ahmed, M.; Shaukat, S.S.; Iram-Us-Slam	Jabeen, Nasira (57214260881); Ahmed, Moinuddin (55463593400); Shaukat, Shahid (7003395880); Iram-Us-Slam (55989247100)	57214260881; 55463593400; 7003395880; 55989247100	Allelopathic effects of weeds on wheat (Triticum aestivum L.) germination and growth	2013	https://www.scopus.com/inward/record.uri?eid=2-s2.0-84878428443&partnerID=40&md5=e4841ec432c8f06752e779f307b4b9aa	Three weed species viz., Asphodelus tenuifolius Cav., Euphorbia hirta L., and Fumaria indica (Haussk.) Pugsley were used in the form of powder with different ratios/quantity as treatments of 10, 25, 50 and 100g and mixed with uniform amount of soil (500g). Wheat seeds were grown and it was observed that 10 and 25g powder/500g soil of Asphodelus tenuifolius considerably increased the germination a…
						99	Zhao, Y.; Kang, L.-P.; Yu, H.; Zhang, J.; Xiong, C.; Pang, X.; Gao, Y.; Liu, C.; Ma, B.-P.	Zhao, Yang (36005082400); Kang, Liping (9939287400); Yu, Heshui Shuil (15125194200); Zhang, Jie (36665651600); Xiong, Chengqi (8044144200); Pang, Xu (43461743300); Gao, Yue (35329630300); Liu, Chao (56939090500); Ma, Baiping (55619619300)	36005082400; 9939287400; 15125194200; 36665651600; 8044144200; 43461743300; 35329630300; 56939090500; 55619619300	Structure characterization and identification of steroidal saponins from the rhizomes of Anemarrhena asphodeloides by ultra performance liquid chromatography and hybrid quadrupole time-of-flight mass spectrometry	2013	https://www.scopus.com/inward/record.uri?eid=2-s2.0-84876154722&partnerID=40&md5=28936247011b11e09915403ac63f8e29	In this work, ultra performance liquid chromatography (UPLC) coupled with a hybrid quadrupole time-of-flight mass spectrometry (Q-TOF MSE) was used to separate and identify steroidal saponins from the crude extracts of Anemarrhena asphodeloides. The fragmentation patterns of seven known steroidal saponins, which could be classified into six types, were investigated by UPLC/Qtof MSE technique in b…
x						100	Liu, Y.P.; Ding, Y.; Zhang, T.; Wang, B.; Cai, Z.Z.; Tao, J.S.	Liu, Yanping (55625705400); Ding, Yue (55472021800); Zhang, Tong (59793454200); Wang, Bing (56969857600); Cai, Zhenzhen (7402902138); Tao, Jiansheng (17135945700)	55625705400; 55472021800; 59793454200; 56969857600; 7402902138; 17135945700	[Study on the extraction process and macroporous resin for purification of Timosaponin B II].	2013	https://www.scopus.com/inward/record.uri?eid=2-s2.0-84902124810&partnerID=40&md5=1dd9fb81ea982b514a65b37f9567790a	To optimize the extraction process and macroporous resin for purification of Timosaponin B II from Anemarrhena asphodeloides. Orthogonal design L9 (34) was employed to optimize the circumfluence extraction conditions by taking the extraction yield of Timosaponin B II as index. The absorption-desorption characteristics of eight kinds of macroporous resins were evaluated, then the best resin was ch…
						101	Zhao, L.; Liu, F.; Peng, Y.; Kang, T.	Zhao, Lulu (55620841900); Liu, Feifei (55619648200); Peng, Ying (35249237100); Kang, Tingguo (55428442200)	55620841900; 55619648200; 35249237100; 55428442200	Effects of different processing methods on five main chemical constituents of Anemarrhena Asphodeloides Bge. Studied by high performance liquid chromatography	2012	https://www.scopus.com/inward/record.uri?eid=2-s2.0-84874832713&partnerID=40&md5=b22532c91847634bbe664ae1ce2859b7	A high performance liquid chromatographic (HPLC) method has been developed for the simultaneous determination of neomangiferin, mangiferin, timosaponin B , anemarrhenasaponin I and timosaponin A III in the products of Anemarrhena asphodeloides Bge. processed by different methods. By comparing and analyzing the variation of the contents of the five components, the effects of processing on chemical…
x	x	x				102	Tuberoso, C.I.G.; Jerkovic̈, I.; Bifulco, E.; Marijanović, Z.; Congiu, F.; Bubalo, D.	Tuberoso, Carlo Ignazio Giovanni (6603418441); Jerkovic̈, Igor (6602070438); Bifulco, Ersilia (57197857414); Marijanović, Zvonimir (15760006700); Congiu, Francesca (57209052157); Bubalo, Dragan (24174337700)	6603418441; 6602070438; 57197857414; 15760006700; 57209052157; 24174337700	Riboflavin and lumichrome in Dalmatian sage honey and other unifloral honeys determined by LC-DAD technique	2012	https://www.scopus.com/inward/record.uri?eid=2-s2.0-84865714691&partnerID=40&md5=151b2b2fd3f34155b4663d3a87c3a868	Riboflavin (vitamin B<inf>2</inf>) and its metabolite lumichrome were quantified in 117 samples from 11 unifloral honeys types (Arbutus unedo L., Asphodelus microcarpus Salzm. et Viv., Citrus spp., Eucalyptus spp., Hedysarum coronarium L., Castanea sativa L. honeydew, Mentha spp., Paliurus spina-christi., Salix spp., Salvia officinalis L., Satureja spp.). The quantification of these two compounds…
						103	Sun, Y.; Du, Y.; Liu, Y.; Chang, L.; Ren, Y.; Cao, L.; Sun, Q.; Shi, X.; Wang, Q.; Zhang, L.	Sun, Yingguang (12774329000); Du, Yingfeng (36025210700); Liu, Yong (55742227500); Chang, Lu (55319244800); Ren, Yanping (55319419500); Cao, Liang (45760979800); Sun, Qian (55675814000); Shi, Xiaowei (55731568000); Wang, Qiao (24081690200); Zhang, Langtong (8092911600)	12774329000; 36025210700; 55742227500; 55319244800; 55319419500; 45760979800; 55675814000; 55731568000; 24081690200; 8092911600	Simultaneous determination of nine components in Anemarrhena asphodeloides by liquid chromatography-tandem mass spectrometry combined with chemometric techniques	2012	https://www.scopus.com/inward/record.uri?eid=2-s2.0-84864125895&partnerID=40&md5=07526e71afa5a794a80e511cff38a2d7	A novel quantitative method using high-performance liquid chromatography coupled to electrospray ionization tandem mass spectrometry was developed for simultaneous determination of the important active constituents including four steroidal saponins, two xanthone glycosides, two isoflavonoids, and one anthraquinone in different parts of Anemarrhena asphodeloides from different habitats. Hierarchic…
x	x		x			104	Khaldi, A.; Meddah, B.; Moussaoui, A.; Benmehdi, H.; Gouri, S.	Khaldi, Achraf (55321013300); Meddah, Boumédiene (55394791100); Moussaoui, Abdallah (55320463800); Benmehdi, Houcine (15064138800); Gouri, Saif (55320845700)	55321013300; 55394791100; 55320463800; 15064138800; 55320845700	Phytochemical screening and in vitro antifungal effect of some plants extracts of asphodelus tenuifolius cavan and zygophyllum album L. on fungi development; Screening phytochimique et effet antifongique de certains extraits de plantes sur le développement in vitro des moisissures	2012	https://www.scopus.com/inward/record.uri?eid=2-s2.0-84864258087&partnerID=40&md5=b691b8276688f49167084481b4027f31	This work focused on the study of the antifungal activity of medicinal plants extracts (Asphodelus tenuifolius Cavan and Zygophyllum album L.) collected from South- West of Algerian Sahara. Aerial part from each plant was used for extraction by three solvents with growth polarity( hexane, methanol and water). Among all solvents, water gave the best extraction yield (17.40%) for Zygophyllum album …
					x	105	Negi, J.S.; Singh, P.; Pant, G.J.N.; Rawat, M.S.M.	Negi, Jagmohan Singh (26665632400); Singh, Pramod (16048058900); Pant, Geeta Joshi Nee (8680117500); Rawat, Mohan Singh Maniyari (7006950895)	26665632400; 16048058900; 8680117500; 7006950895	High-performance liquid chromatography analysis of plant saponins: An update 2005-2010	2011	https://www.scopus.com/inward/record.uri?eid=2-s2.0-84856606372&partnerID=40&md5=364e50c2c5ddff651ed6448b18a7fd22	Saponins are widely distributed in plant kingdom. In view of their wide range of biological activities and occurrence as complex mixtures, saponins have been purified and separated by high-performance liquid chromatography using reverse-phase columns at lower wavelength. Mostly, saponins are not detected by ultraviolet detector due to lack of chromophores. Electrospray ionization mass spectrometr…
x	x	x				106	Sharangi, A.B.	Sharangi, A. B. (15758076900)	15758076900	In search of allelopathy from common alliaceae crops for managing weeds in coriander: An overview	2011	https://www.scopus.com/inward/record.uri?eid=2-s2.0-79958059877&partnerID=40&md5=69d26e27ebe21330fe1f5b4a67f54604	The need to reduce harmful effects from the indiscriminate use of herbicide has facilitated the development of weed management systems, which are based on ecological manipulations rather than agrochemicals. In this direction, utilizing allelopathic plants to suppress the weed may be the most cost-effective and environment-friendly method of weed control. In coriander, one of the popular seed spic…
						107	Han, S.-Y.; Chin, Y.-W.	Han, Sunyoung (55740196700); Chin, Young-won (13310216000)	55740196700; 13310216000	A FLT3-inhibitory constituent from the rhizomes of Anemarrhena asphodeloides	2011	https://www.scopus.com/inward/record.uri?eid=2-s2.0-79955565240&partnerID=40&md5=8563bc02943b70ee893d1fab0656af1e	Bioactivity-guided investigation for the rhizomes of Anemarrhena asphodeloides using the Fms-like tyrosine kinase 3 (FLT3) inhibition assay led to the identification of an active xanthone, mangiferin. Mangiferin was found to inhibit activity of the FLT3 wild type and a mutated form of FLT3 with IC <inf>50</inf> values of 0.7 and 1.2μM, respectively. Furthermore, this compound was assessed with a …
						108	Su, Y.-Y.; Sun, X.; Guo, L.-D.	Su, Yuanying (53464180500); Sun, Xin (55651648000); Guo, Liangdong (55782123400)	53464180500; 55651648000; 55782123400	Seasonality and host preference of arbuscular mycorrhizal fungi of five plant species in the inner mongolia steppe, China	2011	https://www.scopus.com/inward/record.uri?eid=2-s2.0-79551562188&partnerID=40&md5=e7f42ac457faaac8a01f5121c0dda935	The seasonal change and host preference of arbuscular mycorrhizal (AM) colonization and community composition of five common plant species Agropyron cristatum, Anemarrhena asphodeloides, Cleistogenes squarrosa, Leymus chinensis, and Stipa grandis in the Inner Mongolia steppe were investigated. The AM root length colonization rates were different among the five plant species and were generally hig…
x	x	x				109	Jerkovic̈, I.; Kasum, A.; Marijanović, Z.; Tuberoso, C.I.G.	Jerkovic̈, Igor (6602070438); Kasum, Ana (24437786300); Marijanović, Zvonimir (15760006700); Tuberoso, Carlo Ignazio Giovanni (6603418441)	6602070438; 24437786300; 15760006700; 6603418441	Contribution to the characterisation of honey-based Sardinian product abbamele: Volatile aroma composition, honey marker compounds and antioxidant activity	2011	https://www.scopus.com/inward/record.uri?eid=2-s2.0-77955270893&partnerID=40&md5=146ad078bb43df87a07081a77bc1477b	Sardinian abbamele is a typical product obtained from the honey recuperation from combs (traditional procedure) or by concentration of the honey diluted in water (industrial procedure). Seven abbamele samples were obtained to study the volatiles' composition, the presence of honey marker compounds and their relationship with the production procedures. The long thermal treatment applied in abbamel…
					x	110	Polycarpou, P.	Polycarpou, Polycarpos (6506769905)	6506769905	Bioethanol production from Asphodelus aestivus	2009	https://www.scopus.com/inward/record.uri?eid=2-s2.0-68049120201&partnerID=40&md5=0fdab62baf452162a69253b029c22754	The increase on the price of fossil fuels and the need to protect the environment from greenhouse gases urge the investigation of the possibility of using biofuels to replace them. Cyprus is faced with severe water shortage and unavailability of agricultural land that limit the cultivation of energy crops that supply the feedstock for biofuel production. A possibility would be to use Asphodelus a…
						111	Ming, J.-Y.; Lu, Y.-Y.; Luo, J.-G.; Kong, L.-Y.	Ming, Jiyang (35322955200); Lu, Yuanyuan (55697707600); Luo, Jianguang (14037815700); Kong, Lingyi (57207068556)	35322955200; 55697707600; 14037815700; 57207068556	HPLC-MSn analysis of saponins in Rhizoma Anemarrhenae	2009	https://www.scopus.com/inward/record.uri?eid=2-s2.0-70449629348&partnerID=40&md5=36c9b5ebabaae7ab8083408df649cf31	Aim: To investigate the steroidal saponins of Rhizoma Anemarrhenae through HPLC-MSn analysis. Methods: The chromatographic conditions were as follows: Hedera ODS-2 (250 mm x 4.6 mm ID, 5 μm) column; water (A) and acetonitrile (B), gradient elute, ELSD detector, the ESI source was used and the data in negative and positive mode were acquired. Results: The molecular ions in negative ion modes and p…
x	x	x				112	Babar, B.H.; Tanveer, A.; Tahir, M.; Aziz, A.; Ahmad, A.-U.H.; Nadeem, M.A.; Javaid, M.M.	Babar, Babar Hussain (24528429700); Tanveer, Asif (12753639900); Tahir, Muhammad Hammad Nadeem (57200718215); Aziz, Ahsan (24528308300); Ahmad, Azraf Ul Haq (18233617300); Nadeem, Muhammad Ather (35488577500); Javaid, Muhammad Mansoor (59157694600)	24528429700; 12753639900; 57200718215; 24528308300; 18233617300; 35488577500; 59157694600	Allelopathic potential of wild onion (asphodelus tenuifolius) on the germination and seedling growth of chickpea (cicer arietinum)	2009	https://www.scopus.com/inward/record.uri?eid=2-s2.0-65649090189&partnerID=40&md5=7cdc64a4a4dfdc223b83042adaecd502	Water extracts obtained from the roots, shoots, and fruits of mature wild onion (Asphodelus tenuifolius) plants and soil taken from an A. tenuifolius field were used to determine their allelopathic effects on the germination and seedling growth of chickpea (Cicer arietinum) in the laboratory. The roots, shoots, and fruits of A. tenuifolius were soaked individually in water in a ratio of 1:20 (w/v…
x	x	x				113	Tuberoso, C.I.G.; Bifulco, E.; Jerkovic̈, I.; Caboni, P.; Cabras, P.; Floris, I.	Tuberoso, Carlo Ignazio Giovanni (6603418441); Bifulco, Ersilia (57197857414); Jerkovic̈, Igor (6602070438); Caboni, Pierluigi (6603494495); Cabras, Paolo (7004989727); Floris, Ignazio (6603649283)	6603418441; 57197857414; 6602070438; 6603494495; 7004989727; 6603649283	Methyl syringate: A chemical marker of asphodel (asphodelus microcarpus salzm. et viv.) monofloral honey	2009	https://www.scopus.com/inward/record.uri?eid=2-s2.0-66149147961&partnerID=40&md5=bc2e4c8693569954cb489f2412436a2a	During the liquid chromatographic study of the phenolic fraction of monofloral honeys was detected in the asphodel honey (Asphodelus microcarpus Salzm. et Viv.) chromatogram a distinctive peak not detected in other monofloral honeys such as Arbutus unedo L., Hedysarum coronarium, Eucalyptus spp., and Galactites tomentosa. After thin layer chromatography (TLC) purification and characterization by …
x	x	x				114	Baber, B.H.; Tanveer, A.; Aziz, A.; Javaid, M.M.; Tahir, M.; Sibtain, M.; Khaliq, A.; Pacanoski, Z.	Baber, B. H. (35218616600); Tanveer, Asif (12753639900); Aziz, Ahsan (24528308300); Javaid, Muhammad Mansoor (59157694600); Tahir, Muhammad Hammad Nadeem (57200718215); Sibtain, Muhammad (35219147400); Khaliq, Abdul (56423380300); Pacanoski, Zvonko (22954269600)	35218616600; 12753639900; 24528308300; 59157694600; 57200718215; 35219147400; 56423380300; 22954269600	Phytotoxic influences of Asphodelus tenuifolius Cav (wild onion) on germination and seedling growth of wheat	2009	https://www.scopus.com/inward/record.uri?eid=2-s2.0-70350051330&partnerID=40&md5=9edd87416d1642d0d34ad0678bd54568	Aqueous root, stem and fruit extracts and soil infested with Asphodelus tenuifolius Cav. were tested for their allelopathic effect on germination and seedling growth of wheat (Triticum aestivum L.). Continuous application of fruit extract of A. tenuifolius decreased the time to 50% germination (T <inf>50</inf>) and mean germination time (MTG) of wheat seeds, whereas the germination index (GI) was…
x	x	x				115	Sultan, S.; Nasir, Z.A.	Sultan, Sikander (14018549400); Nasir, Zaheer Ahmad (23027860000)	14018549400; 23027860000	Intraannual variations in weed communities of lentil fields in Chakwal, Pakistan	2007	https://www.scopus.com/inward/record.uri?eid=2-s2.0-47249124534&partnerID=40&md5=6dbe6d48c8c7792fb3a8966172fb9607	Weed communities are never static nor are they necessarily at equilibrium as they change in response to external and internal forces. To identify the ecologically operative weed communities, two surveys were carried out at eight sites in lentil fields of District Chakwal during 1999-2000. Twenty nine weed species in 1999 and 36 weed species in 2000 were recorded from the study area. Based on the …
						116	Chen, J.; Yang, C.-J.; Guo, Y.-H.	Chen, Juan (55864258100); Yang, Chongjun (56176092400); Guo, Yuhai (8939163600)	55864258100; 56176092400; 8939163600	Studies on accumulation of active ingredients, N, P and K in Anemarrhena asphodeloides	2007	https://www.scopus.com/inward/record.uri?eid=2-s2.0-34548488021&partnerID=40&md5=b588b122c772116b835e20cac2409739	Objective: To study the accumulation of active ingredients, the absorption and transformation of N, P and K in Anemarrhena asphodeloides and provide basis for determination of the harvest time and fertilizing. Method; Samples were collected in different phrases and the weight of dry matter, the content of N, P and K of different organs and the content of sarsasapogenin were determined. Result; Ab…
						117	Kite, G.C.; Porter, E.A.; Simmonds, M.S.J.	Kite, Geoffrey C. (7005930630); Porter, Elaine A. (7102930928); Simmonds, Monique S.J. (7103093792)	7005930630; 7102930928; 7103093792	Chromatographic behaviour of steroidal saponins studied by high-performance liquid chromatography-mass spectrometry	2007	https://www.scopus.com/inward/record.uri?eid=2-s2.0-34147180057&partnerID=40&md5=b0ad62355c19844f04c04643e4d7012d	The chromatographic behaviour of steroidal saponins found in Anemarrhena asphodeloides, Asparagus officinalis, Convallaria majalis, Digitalis purpurea and Ruscus aculeatus was studied by HPLC-MS using a C-18 reversed-phase column and aqueous acetonitrile or aqueous methanol mobile phase gradients, with or without the addition of 1% acetic acid. The behaviour was compared to that of triterpene sap…
						118	Peng, Y.; Zhang, Y.J.; Ma, Z.Q.; Pan, W.S.; Sun, Y.Q.; Song, S.	Peng, Ying (35249237100); Zhang, Yujing (57223881559); Ma, Zhiqiang (57199766671); Pan, Weisan (55823137500); Sun, Yuqing (55619298080); Song, Shaojiang (7403350050)	35249237100; 57223881559; 57199766671; 55823137500; 55619298080; 7403350050	Two new saponins from Anemarrhena asphodeloides Bge.	2007	https://www.scopus.com/inward/record.uri?eid=2-s2.0-33847189580&partnerID=40&md5=2ac88b99c0ef9e9e9c85ed4ffac2c34b	Two new saponins 3-O-β-d-glucopyranosyl (1 → 2)-β-d-mannopyranosyl sarsasapogenin, named timosaponin A IV(1) and (5β, 25S)-26-O-β-d-glucopyranosyl-furost-20(22)-en-3,26-diol-3-O-β- d-glucopyranosyl (1 → 4) glucopyranosyl (1 → 2)-β-d-galacopyranoside, named timosaponin B IV(2), were isolated by silica gel column chromatography and preparative HPLC from Anemarrhena asphodeloides Bge. Their structur…
x	x	x				119	Mishra, J.S.; Singh, V.P.; Yaduraju, N.T.	Mishra, Janki Sharan (7006666936); Singh, Ved Prakash (55468418000); Yaduraju, Nanjapur Thimmappagowda (6701407577)	7006666936; 55468418000; 6701407577	Wild onion (Asphodelus tenuifolius Cav.) interference in lentil and chickpea crops and its management through competitive cropping	2006	https://www.scopus.com/inward/record.uri?eid=2-s2.0-33746468620&partnerID=40&md5=16c0187c92f7822977d84c112abec82f	The interference of wild onion with various densities of lentil and chickpea and its management through competitive cropping were studied under field conditions from 2001-2002 and 2002-2003 at Jabalpur, India. The observed yield loss and predicted yield loss related to wild onion indicated that wild onion was less competitive with chickpea than with lentil. As a result of intraspecies competition…
						120	Kang, L.-P.; Ma, B.-P.; Shi, T.-J.; Zhang, J.; Xiong, C.	Kang, Liping (9939287400); Ma, Baiping (8230553500); Shi, Tianjun (14059001500); Zhang, Jie (36665651600); Xiong, Chengqi (8044144200)	9939287400; 8230553500; 14059001500; 36665651600; 8044144200	Two new furostanol saponins from the rhizomes of Anemarrhena asphodeloides	2006	https://www.scopus.com/inward/record.uri?eid=2-s2.0-33746832115&partnerID=40&md5=26e76d3d82122b4291af14e3ae08d524	Aim: To investigate the chemical constituents of the rhizomes of Anemarrhena asphodeloides Bunge. Methods: The compounds were separated by means of solvent extraction, chromatography on absorbent resin SP825 and silica gel C<inf>18</inf> repeatedly, and their structures were elucidated on the basis of chemical methods and spectral analyses (FAB-MS, 1H NMR, 13C NMR, 1H-1H COSY). Results: Six stero…
						121	Nian, H.; Qin, L.-P.; Chen, W.-S.; Zhang, Q.-Y.; Zheng, H.-C.; Wang, Y.	Nian, Hua (8948044000); Qin, Luping (39262408000); Chen, Wansheng (57206955441); Zhang, Qiaoyan (8204283600); Zheng, Hanchen (7403440631); Wang, Yin (55902128400)	8948044000; 39262408000; 57206955441; 8204283600; 7403440631; 55902128400	Protective effect of steroidal saponins from rhizome of Anemarrhena asphodeloides on ovariectomy-induced bone loss in rats	2006	https://www.scopus.com/inward/record.uri?eid=2-s2.0-33745353094&partnerID=40&md5=9d41dfb41678d0657a9482ee05876748	Aim: To investigate the protective effect of steroidal saponins from Anemarrhena asphodeloides (ATS) on ovariectomy (OVX)-induced bone loss. Methods: Sprague-Dawley rats were divided into sham and OVX groups. The OVX rats were treated with vehicle, nylestriol or steroidal saponins extract for 12 weeks. Serum calcium, phosphorus, estradiol (E<inf>2</inf>), osteocalcin concentration and serum alkal…
						122	Jiang, T.; Huang, J.-C.; Zheng, J.-J.; Zhao, L.; Li, M.-M.; Wang, L.-L.; Yao, X.-S.; Kurihara, K.	Jiang, Tao (56768262900); Huang, Jiechang (15848406700); Zheng, Jiejing (36839908900); Zhao, Liang (57219011605); Li, Manmei (15848754300); Wang, Lu Lu (57196330579); Yao, Xinsheng (7402530417); Kurihara, Hiroshi (7202403232)	56768262900; 15848406700; 36839908900; 57219011605; 15848754300; 57196330579; 7402530417; 7202403232	Protective effects of total flavonoids of Anemarrhena asphodeloides Bge on potassium bromate-induced kidney damage in mice	2006	https://www.scopus.com/inward/record.uri?eid=2-s2.0-33847014834&partnerID=40&md5=87df3decc2695d817c1c8e7afc6d23e0	Aim: To investigate the protective effects of total flavonoids of Anemarrhena asphodeloides Bge. (TFA) on potassium bromate (KBrO<inf>3</inf>) -induced kidney damage in mice. Methods: The kidney damage model was established by receiving a single ip administration of 200 mg·kg-1 KBrO<inf>3</inf> in mice. Serum creatinine level and contents of glutathione (GSH), cysteine (Cys) and Vitamin C in kidn…
						123	Tsukamoto, S.; Wakana, T.; Koimaru, K.; Yoshida, T.; Sato, M.; Ohta, T.	Tsukamoto, Sachiko (7102089628); Wakana, Takeshi (8898082800); Koimaru, Keiichirou (8898082900); Yoshida, Takushi (9249825800); Sato, Mako (55488186500); Ohta, Tomihisa (13309962700)	7102089628; 8898082800; 8898082900; 9249825800; 55488186500; 13309962700	7-Hydroxy-3-(4-hydroxybenzyl)chroman and Broussonin B: Neurotrophic compounds, isolated from Anemarrhena asphodeloides BUNGE, function as proteasome inhibitors	2005	https://www.scopus.com/inward/record.uri?eid=2-s2.0-24944493186&partnerID=40&md5=2aa24a132c77c37e174aa30657aad03f	The extract of Anemarrhenae Rhizoma (rhizomes of Anemarrhena asphodeloides BUNGE) showed neurotrophic activity toward rat pheochromocytoma (PC-12) cells. Bioassay-guided purification afforded four compounds, 2,6,4′-trihydroxy-4- methoxybenzophenone (1), 7-hydroxy-3-(4-hydroxybenzyl)chroman (2), broussonin B (3), and cis-hinokiresinol (4). Compounds 1-3 induced neurite outgrowth in PC-12 cells at …
x	x	x				124	Sawidis, T.; Kalyva, S.; Delivopoulos, S.	Sawidis, Thomas D. (7003342660); Kalyva, Sofia (8642001500); Delivopoulos, Stylianos G. (6701593358)	7003342660; 8642001500; 6701593358	The root-tuber anatomy of Asphodelus aestivus	2005	https://www.scopus.com/inward/record.uri?eid=2-s2.0-22144453968&partnerID=40&md5=4a4360af2c6293e3255b0ec3eada3f70	The root tubers of Asphodelus aestivus consist mostly of enlarged fleshy storage tissue. They are bounded by a multiple-layered velamen, responsible for rapid water uptake, water loss reduction, osmotic and mechanical protection. In the cortex area, thin-walled idioblasts contain numerous raphides of calcium oxalate in their large vacuole with a distinctive tonoplast. Wide morphological variation…
x	x		x			125	Tewari, A.N.; Tiwari, S.N.	Tewari, Anita N. (56125492800); Tiwari, S. N. (24455542600)	56125492800; 24455542600	Chemical control of Asphodelus tenuifolius infesting gram (Cicer arietinum) under rainfed condition	2004	https://www.scopus.com/inward/record.uri?eid=2-s2.0-11944257266&partnerID=40&md5=2f973ecc6434bb01cde8e88c3a2b3f5f	A field experiment was conducted during the winter seasons of 1997-99 to find out an effective and economic herbicide in controlling Asphodelus tenuifolius Cav. infesting gram (Cicer arietimim L.). Pre-emergence treatment of oxadiazon (0.5 kg/ha) and pendimethalin (1.0 kg/ha) proved effective in controlling A. tenuifoluis and increasing seed field and net monetary returns.
					x	126	McPherson, M.A.; Fay, M.F.; Chase, M.W.; Graham, S.W.	McPherson, Marc A. (8770126900); Fay, Michael F. (34975088200); Chase, Mark W. (7102338938); Graham, Sean W. (7401977993)	8770126900; 34975088200; 7102338938; 7401977993	Parallel loss of a slowly evolving intron from two closely related families in Asparagales	2004	https://www.scopus.com/inward/record.uri?eid=2-s2.0-2542478103&partnerID=40&md5=a011d58ad6ff015d86654c62fe531c5d	Convergent intron loss in the plastid genome has been reported at a broad phylogenetic level in the flowering plants, but very few cases are known among closely related taxa, aside from those with a propensity for genome rearrangement. We performed a large survey of an intron in the plastid 3′-rps12 locus and found that it is present in all monocots sampled, apart from two closely related familie…
						127	Park, H.J.; Lee, J.Y.; Moon, S.S.; Hwang, B.K.	Park, Hee-jin (55713604500); Lee, Jung-yeop (7601457558); Moon, Surk-sik (7401616414); Hwang, Byung-kook (7201453695)	55713604500; 7601457558; 7401616414; 7201453695	Isolation and anti-oomycete activity of nyasol from Anemarrhena asphodeloides rhizomes	2003	https://www.scopus.com/inward/record.uri?eid=2-s2.0-0142089781&partnerID=40&md5=b2a4c0f95ecc01a035c4f1ec988ff150	The methanol extract of Anemarrhena asphodeloides rhizomes exhibited strong antifungal activity against the plant pathogenic fungi Magnaphothe grisea, Rhizoctonia solani, and the plant pathogenic oomycete Phytophthora capsici. The antifungal substance isolated from the rhizomes of A. asphodeloides was identified to be nyasol, (Z)-1,3-bis(4-hydroxyphenyl)-1,4-pentadiene by NMR and mass spectral an…
x	x	x				128	Cavagnaro, T.R.; Smith, F.A.; Ayling, S.M.; Smith, S.E.	Cavagnaro, Timothy Richard (6603412555); Smith, Frank Andrew (7402856477); Ayling, Sarah M. (7003776134); Smith, Sally E. (56120476600)	6603412555; 7402856477; 7003776134; 56120476600	Growth and phosphorus nutrition of a Paris-type arbuscular mycorrhizal symbiosis	2003	https://www.scopus.com/inward/record.uri?eid=2-s2.0-0037245340&partnerID=40&md5=b03b68a3c205c87bdfe468c2be389c93	Paris-type arbuscular mycorrhizas (AM) are reportedly the most common morphological type of AM; however, most research has focused on the Arum-type. Asphodelus fistulosus, a common weed in southern Australia, forms Paris-type AM when colonised by Glomus coronatum. It is often found in sites with low nutrient levels, and may therefore be dependent on its AM associations for growth and phosphorus (…
x	x	x				129	Somerville, D.C.; Nicol, H.I.	Somerville, Douglas C. (7003722903); Nicol, Helen I. (24402150300)	7003722903; 24402150300	Mineral content of honeybee-collected pollen from southern New South Wales	2002	https://www.scopus.com/inward/record.uri?eid=2-s2.0-0036915250&partnerID=40&md5=45ddd99f87be34d62bcf24356d3f2a02	The mineral content of honeybee-collected pollen from 34 floral species was analysed for 10 elements. The mean concentrations (mg/kg) of major and minor elements were the following: potassium (K) 5530, phosphorus (P) 4600, sulfur (S) 2378, calcium (Ca) 1146, magnesium (Mg) 716, sodium (Na) 82, iron (Fe) 67, zinc (Zn) 58, manganese (Mn) 33 and copper (Cu) 12. Close correlations existed between Mn …
x	x		x			130	Mishra, J.S.; Singh, V.P.; Yaduraju, N.T.	Mishra, Janki Sharan (7006666936); Singh, Ved Prakash (55468418000); Yaduraju, Nanjapur Thimmappagowda (6701407577)	7006666936; 55468418000; 6701407577	Competitive ability of winter season weeds in wheat (Triticum aestivum)	2002	https://www.scopus.com/inward/record.uri?eid=2-s2.0-0036490494&partnerID=40&md5=63fb0cd18dd66e9e11427f35ca496ec6	The competitive behaviour of different winter season weeds in wheat (Triticum aestivum L. emend. Fiori & Paol.) was studied under field conditions in micro-plots (1 m2) during 1999-2000 and 2000-2001. Treatments consisting of 10 important weed species of wheat, viz Phalaris minor Retz., Avena sterilis var. ludoviciana Dur., Chenopodium album L., Lathyrus aphaca L., Vicia sativa L., Vicia hirsuta …
x	x	x				131	Singh, S.K.; Jain, N.K.; Poonia, B.L.	Singh, Swaroop K. (50862013100); Jain, Navin Kumar (55416548800); Poonia, Bhanwer Lal (6602645580)	50862013100; 55416548800; 6602645580	Integrated weed management in Indian mustard (Brassica juncea)	2000	https://www.scopus.com/inward/record.uri?eid=2-s2.0-0034490471&partnerID=40&md5=32f7a402afb88b00876e3c86d2c58545	A field experiment was conducted for three consecutive winter (rabi) seasons during 1996-97 to 1998-99 at Navgaon (Alwar) to workout a suitable weed control measure in Indian mustard [Brassica juncea (L,) Czernj & Cosson] mainly infested with Asphodelus and Chenopodium species. The results of the study showed that stale seedbed integrated with preplant fluchloralin @ 1.0 kg/ha achieved excellent …
						132	Iida, Y.; Oh, K.-B.; Saito, M.; Matsuoka, H.; Kurata, H.	Iida, Yasuhiro (36817993600); Oh, Kibong (7402730322); Saito, Mikako (13605152000); Matsuoka, Hideaki (7401586949); Kurata, Hiroshi (57213714088)	36817993600; 7402730322; 13605152000; 7401586949; 57213714088	In vitro synergism between nyasol, an active compound isolated from anemarrhena asphodeloides, and azole agents against Candida albicans	2000	https://www.scopus.com/inward/record.uri?eid=2-s2.0-0034046832&partnerID=40&md5=7e25833abcbde85b813eee81f13d168c	The antifungal activity of nyasol (NYS) alone or with various antifungal agents was measured in vitro against Candida albicans, Aspergillus fumigatus, and Trichophyton mentagrophytes. NYS is a compound recently purified from a medicinal plant, Anemarrhena asphodelaides. Among 12 agents, miconazole (MCZ), ketoconazole (KCZ), clotrimazole (CTZ), and cerulenin showed marked synergistic effects again…
						133	Hong, Y.F.; Zhang, G.M.; Sun, L.N.; Han, G.Y.; Ji, G.Z.	Hong, Yongfu (7403391583); Zhang, Guangming (57198463827); Sun, Lianna (7403957985); Han, Gongyu (7202923376); Ji, Guozhen (58371065400)	7403391583; 57198463827; 7403957985; 7202923376; 58371065400	Isolation and identification of steroidal saponins from Anemarrhena Asphodeloides bunge	1999	https://www.scopus.com/inward/record.uri?eid=2-s2.0-0041761918&partnerID=40&md5=19fbb35a65ecd59d225d59b4ecef74d0	AIM: To isolate and elucidate the chemical structures of he steroidal saponins possessing physical activity from the fresh rhizoma of Anemarrhena asphodeloides Bunge. (Xilingzhimu). METHODS: The constituents were isolated and purified by repeated column chromatography on silica gel. The molecular structures were elucidated on the basis of chemical evidences and spectral analysis (UV, IR, EI-MS, E…
						134	Meng, Z.; Li, W.; Xu, S.; Qi, X.; Sha, Y.	Meng, Zhiyun (10641013800); Li, Wen (57196307269); Xu, Suixu (7404439617); Qi, Xinguo (7202430656); Sha, Yi (8985829100)	10641013800; 57196307269; 7404439617; 7202430656; 8985829100	Saponins from the rhizomes of Anemarrhena asphodeloides Bge	1999	https://www.scopus.com/inward/record.uri?eid=2-s2.0-0042631184&partnerID=40&md5=91d57baf5e7996db891f7b36afb7a683	ABSTRACT AIM: To investigate the constituents of the rhizomes of Anemarrhena asphodeloides Bge. and look for new active compounds. METHODS: Compounds were isolated with porous resin, silica gel, HPLC and so on, and identified by chemical and spectroscopic evidence. RESULTS: Two steroidal saponins were obtained, and their structures were shown to be (5β, 25S)-spirostan-3β, 15α, 23α-triol-3-O-β-D-g…
						135	Kun Ho Son; Joo Mi Lee; Seung Ho Lee; Jeong Hill Park; Shin Jung Kang; Seung Yeup Chang; Kyong Soon Lee	Kun Ho Son (7409543986); Joo Mi Lee (7409812190); Seung Ho Lee (7409950497); Jeong Hill Park (55666845400); Shin Jung Kang (7409534248); Seung Yeup Chang (7409846134); Kyong Soon Lee (7409694476)	7409543986; 7409812190; 7409950497; 55666845400; 7409534248; 7409846134; 7409694476	Isolation and quantitative determination of anemarsaponin B from the rhizomes of Anemarrhena asphodeloides bunge	1999	https://www.scopus.com/inward/record.uri?eid=2-s2.0-0032851872&partnerID=40&md5=d46b32e082b62f71fc482aeec210d949	A method for isolation and quantitative determination of anemarsaponin B from the rhizomes of Anemarrhena asphodeloides has been developed. Isolation of anemarsaponin B was achieved by silica gel and RP-18 column chromatography. The HPLC method for quantitative determination of anemarsaponin B provided a method for standardization of the crude drug. It suggested that the content of anemarsaponin …
x	x	x				136	Reynaud, J.; Dutartre, G.; Lussignol, M.	Reynaud, Joël (7102143933); Dutartre, Gilles (6507550359); Lussignol, Monique (6507826927)	7102143933; 6507550359; 6507826927	Contribution de l'analyse du contenu polyphénolique à l'étude de populations d'asphodèles	1998	https://www.scopus.com/inward/record.uri?eid=2-s2.0-0040579115&partnerID=40&md5=e673ade116fe1120cd17afc2406b7f56	A rapid survey by 2d TLC and HPLC of the polyphenolic content of different populations of Asphodelus has revealed that A. albus and A. ramosus were different on the chemical point of view. This study has also demonstrated that the one and only population of Asphodelus known in the area of Lyon did not belong to any of the two pre-cited species.
x	x	x				137	Pascual-Villalobos, M.J.; Robledo, A.	Pascual-Villalobos, María Jesus (55885818100); Robledo, Antonio (7004333539)	55885818100; 7004333539	Screening for anti-insect activity in Mediterranean plants	1998	https://www.scopus.com/inward/record.uri?eid=2-s2.0-0032168899&partnerID=40&md5=5372bdf2088c81a2a5a99f856df7c570	A screening of plant extracts from wild species for insecticidal activity could lead to the discovery of new agents for pest control. Aerial parts of a group of 50 plant species of south-eastern Spain, belonging to different botanical families, were harvested in 1995 and 1996. From each sample three extracts were obtained using organic solvents of increasing polarity. Activity was tested in bioas…
						138	Meng, Z.; Xu, S.; Meng, L.	Meng, Zhiyun (10641013800); Xu, Suixu (7404439617); Meng, Linghong (7202236157)	10641013800; 7404439617; 7202236157	Timosaponins E1 and E2	1998	https://www.scopus.com/inward/record.uri?eid=2-s2.0-0032148651&partnerID=40&md5=15e001efa7512ed7d89a004c5c1c79fd	By means of silica gel chromatography and HPLC, two compounds were isolated from Anemarrhena asphodeloides Bge. . On the basis of chemical and spectral (MS, 1H, 13CNMR, IR) analyses, their structures were elucidated as (25S)-26-O-β-D-glucopyranosyl-22-hydroxy-5β-furost-3β, 15α,26-triol-3-O-β-D-glucopyranosyl (1→2)-β-D-galactopyranoside (1), and (25S)-26-O-β-D-glucopyranosyl-22-methoxy-5β-furost-3…
					x	139	Gutterman, Y.	Gutterman, Yitzchak (7006252057)	7006252057	Geophytes of the negev as a genetic source for ornamental garden plants, cut flowers and pot plants	1997	https://www.scopus.com/inward/record.uri?eid=2-s2.0-0008306892&partnerID=40&md5=21e76453ae0621160b7fa6f401142c5a	Of the 250 species of geophytes found in Israel more than 95 have been found in the Negev Desert highlands and other arid zones. They belong to 34 genera and are divided into 10 families. The Negev highlands and other arid and desert areas, are covered by low shrubs. This area, with unpredictable amounts and distribution of rain, is a suitable habitat for the many geophyte species that are common…
x	x	x				140	Rhizopoulou, S.; Pantis, J.D.; Triantafylli, E.; Vokou, D.	Rhizopoulou, Sophia (6602162652); Pantis, John D. (6602999470); Triantafylli, E. (6504684114); Vokou, Despoina (6701683325)	6602162652; 6602999470; 6504684114; 6701683325	Ecophysiological adaptations of Asphodelus aestivus to mediterranean climate periodicity: Water relations and energetic status	1997	https://www.scopus.com/inward/record.uri?eid=2-s2.0-0031406235&partnerID=40&md5=8d904446a1275045a258886b0d660f4d	During the course of a year, we studied the water and metabolic status of Asphodelus aestivus, a native geophyte of East Mediterranean, dominant in areas degraded by overgrazing and fire. The species proved to be very efficient in storing water during the long summer drought. At soil water content values around zero, in the upper part of the soil profile (10-20 cm in depth), the roots remained hy…
						141	Kimura, M.; Kimura, I.; Chen, F.-J.	Kimura, Masayasu (7404739713); Kimura, Ikuko (7402952056); Chen, Fujun (7404908329)	7404739713; 7402952056; 7404908329	Combined potentiating effects of Byakko-ka-ninjin-to, its constituents, rhizomes of Anemarrhena asphodeloides, timosaponin A-III, and calcium on pilocarpine-induced saliva secretion in streptozocin-diabetic mice	1996	https://www.scopus.com/inward/record.uri?eid=2-s2.0-0029658414&partnerID=40&md5=50f58bec88ff028e65603ff8a876b187	The effects on pilocarpine-induced saliva secretion by a hot aqueous extract of Byakko-ka-ninjin-to (BN), its constituents, rhizomes of Anemarrhena asphodeloides, three saponins (pseudoproto-timosaponin-AIII (An- S-1), proto-timosaponin-AIII (An-S-2) and timosaponin-AIII (An-S-3)) and calcium were examined in streptozocin (STZ)-induced diabetic and normal mice. The hot aqueous extracts of BN (250…
x	x	x				142	Díaz-Lifante, Z.D.	Díaz-Lifante, Zoila (6507724932)	6507724932	Reproductive biology of Asphodelus aestivus (Asphodelaceae)	1996	https://www.scopus.com/inward/record.uri?eid=2-s2.0-0005761092&partnerID=40&md5=b3d7f8d38eb6217b4e56580692530342	In Asphodelus aestivus the large number of showy flowers opened per inflorescence, high nectar and pollen production, and absence of automatic self-pollination, so that insect visitation is necessary for pollination, indicate that cross-fertilization is favoured. Large Hymenoptera are the main pollinators. Hand self-pollinations result in some degree of fruit-set, but cross-pollination also yield…
						143	Kizu, H.; Yamamoto, M.; Shimana, H.; Tomimori, T.	Kizu, Haruhisa (7003809685); Yamamoto, M. (57218974348); Shimana, Hideki (6506270024); Tomimori, Tsuyoshi (7006080682)	7003809685; 57218974348; 6506270024; 7006080682	Seasonal variation of the contents of timosaponin B-II and mangiferin in the rhizome of Anemarrhena asphodeloides Bunge	1994	https://www.scopus.com/inward/record.uri?eid=2-s2.0-0028297259&partnerID=40&md5=1724d16e2262cd0ebf38feec5fe7bace	Anemarrhena asphodeloides was cultivated for two years and the seasonal variations of the timosaponin B-II (I) and mangiferin (II) contents in the rhizomes were investigated by high-performance liquid chromatography. The amounts of I and II were shown to be the highest in April-May and July- August, respectively. This result may be useful for deciding the most suitable harvest time of the rhizome…
x	x		x			144	Pantis, J.D.	Pantis, John D. (6602999470)	6602999470	Biomass and nutrient allocation patterns in the Mediterranean geophyte Asphodelus aestivus Brot. (Thessaly, Greece)	1993	https://www.scopus.com/inward/record.uri?eid=2-s2.0-0027330827&partnerID=40&md5=73647ce21aee478e531986c93a7907de	[No abstract available]
x	x	x				145	Obeso, J.R.	Obeso, José Ramón (7102792686)	7102792686	Seed mass variation in the perennial herb Asphodelus albus: sources of variation and position effect	1993	https://www.scopus.com/inward/record.uri?eid=2-s2.0-0027884059&partnerID=40&md5=1f4a2be208fdf2f93d8c8d751a3599fe	Patterns of seed mass variation in the perennial herb Asphodelus albus (Liliaceae) were studied in one population over 3 years (1988-1990) and in three populations during 1989. Plant size, phenology and several components of plant fecundity showed no effect on mean seed mass per plant. Mean seed mass varied among populations and among plants within populations. Significant variation was also foun…
x	x	x				146	Obeso, J.R.	Obeso, José Ramón (7102792686)	7102792686	Selective fruit and seed maturation in Asphodelus albus Miller (Liliaceae)	1993	https://www.scopus.com/inward/record.uri?eid=2-s2.0-0027884058&partnerID=40&md5=fc68e77e73ecca9f0cba33ce912ec954	The fruiting patterns of the rhizomatous perennial Asphodelus albus Miller (Liliaceae) were studied in five populations during 1989 and in one population over 3 years (1988-1990). Fruit/flower (Fr/Fl) ratio and seed/ovule (S/O) ratio varied markedly between populations. Although there were differences between years within the population studied over 3 years, these variations, although statistical…
x	x	x				147	Pantis, J.D.; Stamou, G.P.	Pantis, John D. (6602999470); Stamou, Georgios P. (7004137696)	6602999470; 7004137696	Spatial distribution and density dependent growth and flowering of Asphodelus aestivus Brot.	1991	https://www.scopus.com/inward/record.uri?eid=2-s2.0-0026308416&partnerID=40&md5=27e2c6a51bf1722176435f87095255be	Distribution patterns of A. aestivus at four different sites of a degraded mediterranean-type ecosystem (asphodel desert), Thessally, Greece, have been studied. A first order spatial structure was identified at small block sizes and was related to asexual reproduction, a second order structure, at large block sizes, was related to sexual reproduction. Spatial distribution of A. aestivus was assoc…
x	x	x				148	Gandar, P.W.; Rasmussen, H.	Gandar, P. W. (7801588091); Rasmussen, Hanne Nina (7202377617)	7801588091; 7202377617	Growth pattern and movement of epidermal cells within leaves of Asphodelus tenuifolius Cav.	1991	https://www.scopus.com/inward/record.uri?eid=2-s2.0-0343293587&partnerID=40&md5=965fc670a845b0aac169f61d95cd0e19	The pattern of growth (velocity field) in the intercalary growth zones of monocotyledon leaves can be determined from patterns of cell number density (number per unit length of cell file) and leaf elongation rates using theory based on a cell number conservation equation. The case where elongation rate is non-steady while the pattern of cell number density is steady is discussed and a method for …
x	x			x		149	Gay, C.W.; Blodgett, L.; Harkousse, M.; Nourdine, A.	Gay, Charles W. (7202412837); Blodgett, Lori (57013486400); Harkousse, Mohammed (57013518900); Nourdine, Ali (57013467200)	7202412837; 57013486400; 57013518900; 57013467200	Forage production and quality of native rangeland on the Ait Rbaa perimeter of central Morocco	1987	https://www.scopus.com/inward/record.uri?eid=2-s2.0-84950962447&partnerID=40&md5=654c372caf0e63f6098379a77dac9d62	This study evaluated the productivity, composition and quality of two highly degraded range sites following protection from herbivory. It was conducted on the Ait Rbaa Communal Range Perimeter in Morocco during the growing seasons of 1983-84 and 1984-85. The region is semiarid with a Mediterranean climate, and soils are calcareous. The two sites studied were an upland site with shallow soils domi…
85	77	64	7	6	8
	EXCLUDED
x	INCLUDED

## Sheet: Supplementary Table S2
Authors,"Author full names","Author(s) ID","Title","Year","Source title","Volume","Issue","Art. No.","Page start","Page end","Cited by","DOI","Link","Affiliations","Authors with affiliations","Abstract","Author Keywords","Index Keywords","Document Type","Publication Stage","Open Access","Source","EID"
Ait Bouzid, H.; Ahansal, C.; Ait Nouisse, A.; Asdadi, A.; Faye, M.; Dramé, A.; Majourhat, K.; Bouyahya, A.; Taarji, N.; Caprioli, G.; Acquaticci, L.; Koubachi, J.; Said, S.,"Ait Bouzid, Hasna (57284725600)	Ahansal, Chadia (60147515000)	Ait Nouisse, Abdelghani (60147679500)	Asdadi, Ali (56094889800)	Faye, Mada (59466153800)	Dramé, Abdoulaye (55947845700)	Majourhat, Khalid (22835883900)	Bouyahya, Abdelhakim (57190813643)	Taarji, Noamane (57199151254)	Caprioli, Giovanni (24175928800)	Acquaticci, Laura (57221303937)	Koubachi, Jamal (15044705300)	Said, Gharby (25927057100)","57284725600	60147515000	60147679500	56094889800	59466153800	55947845700	22835883900	57190813643	57199151254	24175928800	57221303937	15044705300	25927057100","Wild oleaginous plants from the argan grove of Taroudant: Chemical composition, fatty acid profile, nutritional indicators, and antioxidant activity","2025","South African Journal of Botany","187","","","324","336","0","10.1016/j.sajb.2025.10.028","https://www.scopus.com/inward/record.uri?eid=2-s2.0-105019213793&doi=10.1016%2Fj.sajb.2025.10.028&partnerID=40&md5=764cb1eaa6430d7a94f25…	Department of Chemistry, Université Cheikh Anta Diop de Dakar, Dakar, Senegal	Molecular Engineering, Université Ibn Zohr, Agadir, Souss-Massa-Draa, Morocco	Department of Biology, Faculté des Sciences Rabat, Rabat, Morocco	Department of Pharmacy Practice, Universitas Airlangga, Surabaya, East Java, Indonesia	School of Pharmacy, Sunway University, Sunway City, Selangor, Malaysia	AgroBioSciences Program, Mohammed VI Polytechnic University, Ben Guerir, Marrakesh-Safi, Morocco	Chemistry Interdisciplinary Project (ChIP), Università degli Studi di Camerino, Camerino, MC, Italy","Ait Bouzid, Hasna, Biotechnology, Université Ibn Zohr, Agadir, Souss-Massa-Draa, Morocco	Ahansal, Chadia, Biotechnology, Université Ibn Zohr, Agadir, Souss-Massa-Draa, Morocco	Ait Nouisse, Abdelghani, Biotechnology, Université Ibn Zohr, Agadir, Souss-Massa-Draa, Morocco	Asdadi, Ali, Biotechnology, Université Ibn Zohr, Agadir, Souss-Massa-Draa, Morocco	Faye, Mada, Department of Chemistry, Université Cheikh Anta Diop de Dakar, Dakar, Senegal	Dramé, Abdoulaye, Department of Chemistry, Université Cheikh Anta Diop de Dakar, Dakar, Senegal	Majourhat, Khalid, Molecular Engineering, Université Ibn Zohr, Agadir, Souss-Massa-Draa, Morocco	Bouyahya, Abdelhakim, Department of Biology, Faculté des Sciences Rabat, Rabat, Morocco, Department of Pharmacy Practice, Universitas Airlangga, Surabaya, East Java, Indonesia, School of Pharmacy, Sunway University, Sunway City, Selangor, Malaysia	Taarji, Noamane, AgroBioSciences Program, Mohammed VI Polytechnic University, Ben Guerir, Marrakesh-Safi, Morocco	Caprioli, Giovanni, Chemistry Interdisciplinary Project (ChIP), Università degli Studi di Camerino, Camerino, MC, Italy	Acquaticci, Laura, Chemistry Interdisciplinary Project (ChIP), Università degli Studi di Camerino, Camerino, MC, Italy	Koubachi, Jamal, Biotechnology, Université Ibn Zohr, Agadir, Souss-Massa-Draa, Morocco	Said, Gharby, Biotechnology, Université Ibn Zohr, Agadir, Souss-Massa-Draa, Morocco","This work investigated the chemical composition and nutritional potential of seeds from nine plants collected in the argan grove of Taroudant, Morocco (Pistacia lentiscus L., Asphodelus tenuifolius Cav., Cistus creticus L., Capparis spinosa L., Lavandula pedunculata (Mill.) Cav., Urtica pilulifera L., Acacia sp,…	Argan grove	Fatty acid	Mineral	Nutritional indices	Plants","antioxidant	chemical composition
Steševic̈, D.; Stanišić-Vujačić, M.; Milanović, Đ.; Šilc, U.,"Steševic̈, Danijela D. (22951913300)	Stanišić-Vujačić, Milica (57216856737)	Milanović, Đorđije (55916027100)	Šilc, Urban (8866321000)","22951913300	57216856737	55916027100	8866321000","Retrodunal dry grassland vegetation in the hinterland of Velika Plaža (Montenegro)","2025","Acta Botanica Croatica","84","2","","219","236","0","10.37427/botcro-2025-026","https://www.scopus.com/inward/record.uri?eid=2-s2.0-105018087200&doi=10.37427%2Fbotcro-2025-026&partnerID=40&md5=93ec04d68e5a68dde6ba9104d884db9f","Faculty of Natural Sciences and Mathematics, University of Montene…	Faculty of Forestry, University of Banja Luka, Banja Luka, Bosnia and Herzegovina	Jovan Hadži Institute of Biology, Znanstvenoraziskovalni Center Slovenske Akademije Znanosti in Umetnosti, Ljubljana, Slovenia","Steševic̈, Danijela D., Faculty of Natural Sciences and Mathematics, University of Montenegro, Podgorica, Montenegro	Stanišić-Vujačić, Milica, Faculty of Natural Sciences and Mathematics, University of Montenegro, Podgorica, Montenegro	Milanović, Đorđije, Faculty of Forestry, University of Banja Luka, Banja Luka, Bosnia and Herzegovina	Šilc, Urban, Jovan Hadži Institute of Biology, Znanstvenoraziskovalni Center Slovenske Akademije Znanosti in Umetnosti, Ljubljana, Slovenia","The article presents the results of a study on retrodunal dry grassland communities in the hinterland of Velika Plaža (town of Ulcinj, Montenegro). They are documented with 47 relevés, which were compared with 177 dry grassland and 107 sand dune vegetation …	dry grasslands	Helinathemo jonii-Artemisietum campestris	Junco bufonii-Vulpietum ligusticae	retrodunal grasslands	syntaxonomy	Tuberario guttatae-Avellinietum festucoidis	VulpioLotion","","Article","Final","All Open Access	Gold Open Access	Green Accepted Open Access	Green Open Access","Scopus","2-s2.0-105018087200"
Eddaoudi, F.E.; El-Guezzane, C.E.; El Moudden, H.; Badi, A.; El Idrissi, Y.; Harhar, H.; Santanatoglia, A.; Maggi, F.; Caprioli, G.; Bouyahya, A.; Tabyaoui, M.,"Eddaoudi, Fatima Ezzahra (37002608300)	El-Guezzane, Chakir (57219340148)	El Moudden, Hamza (57211654025)	Badi, Ayoub (60040878600)	El Idrissi, Yousra (57214971844)	Harhar, Hicham (25927130400)	Santanatoglia, Agnese (57926265000)	Maggi, Filippo (56962788200)	Caprioli, Giovanni (24175928800)	Bouyahya, Abdelhakim (57190813643)	Tabyaoui, Mohammed (6506458278)","37002608300	57219340148	57211654025	60040878600	57214971844	25927130400	57926265000	56962788200	24175928800	57190813643	6506458278","Optimization of Seed Oil Extraction from Asphodelus tenuifolius Cav. Using Response Surface Methodology","2025","Plants","14","15","2298","","","0","10.3390/plants14152298","https://www.scopus.com/inward/record.uri?eid=2-s2.0-105013152859&doi=10.3390%2Fplants14152298&partnerID=40&md5=5687075af37840c858190a4ea8bf1025","Nanotechnology and Environment, Faculté des Sciences Rabat, Rabat,…	Laboratory of Applied Sciences for the Environment and Sustainable Development, Cadi Ayyad University, Marakech, Marrakesh-Safi, Morocco	School of Pharmacy, Università degli Studi di Camerino, Camerino, MC, Italy	Department of Biology, Faculté des Sciences Rabat, Rabat, Morocco","Eddaoudi, Fatima Ezzahra, Nanotechnology and Environment, Faculté des Sciences Rabat, Rabat, Morocco	El-Guezzane, Chakir, Nanotechnology and Environment, Faculté des Sciences Rabat, Rabat, Morocco	El Moudden, Hamza, Laboratory of Applied Sciences for the Environment and Sustainable Development, Cadi Ayyad University, Marakech, Marrakesh-Safi, Morocco	Badi, Ayoub, Nanotechnology and Environment, Faculté des Sciences Rabat, Rabat, Morocco	El Idrissi, Yousra, Nanotechnology and Environment, Faculté des Sciences Rabat, Rabat, Morocco	Harhar, Hicham, Nanotechnology and Environment, Faculté des Sciences Rabat, Rabat, Morocco	Santanatoglia, Agnese, School of Pharmacy, Università degli Studi di Camerino, Camerino, MC, Italy	Maggi, Filippo, School of Pharmacy, Università degli Studi di Camerino, Camerino, MC, Italy	Caprioli, Giovanni, School of Pharmacy, Università degli Studi di Camerino, Camerino, MC, Italy	Bouyahya, Abdelhakim, Department of Biology, Faculté des Sciences Rabat, Rabat, Morocco	Tabyaoui, Mohammed, Nanotechnology and Environment, Faculté des Sciences Rabat, Rabat, Morocco","Two solvents, n-hexane and ethyl acetate, were employed to extract oil from Asphodelus tenuifolius Cav. seeds using the Soxhlet extraction technique. The process was optimized using Central Composite Design (CCD) and Response Surface Methodology (RSM). ANOVA and a second-order polynomial equation were…	fatty acid composition	Linoleic acid	response surface methodology (RSM)	Soxhlet extraction","","Article","Final","All Open Access	Gold Open Access	Green Accepted Open Access	Green Open Access","Scopus","2-s2.0-105013152859"
Solis-Hernández, A.P.; Rodríguez-Tovar, A.V.; Carballar-Hernández, S.; Reyes-Maldonado, M.A.; Romero-Guido, C.; Chavez-Vergara, B.M.; Rivera-Becerril, F.,"Solis-Hernández, Anaid Penelope (57224537071)	Rodríguez-Tovar, Aída Verónica (23398398100)	Carballar-Hernández, Santos (55508216300)	Reyes-Maldonado, Marco Antonio (59560664000)	Romero-Guido, Cynthia (36572629800)	Chavez-Vergara, Bruno Manuel (56273143400)	Rivera-Becerril, Facundo (9243847300)","57224537071	23398398100	55508216300	59560664000	36572629800	56273143400	9243847300","Fungi (DSE, AMF) involved in the natural attenuation and rehabilitation of the inhospitable conditions prevailing in an abandoned Pb-, Cd-, As-polluted mine-tailing deposit","2025","Microbe (Netherlands)","6","","100260","","","1","10.1016/j.microb.2025.100260","https://www.scopus.com/inward/record.uri?eid=2-s2.0-85217933942&doi=10.1016%2Fj.microb.2025.100260&partnerID=40&md5=3b87051…	Department of Microbiology, Instituto Politécnico Nacional, Mexico, DF, Mexico	Universidad de La Ciénega del Estado de Michoacán de Ocampo, Sahuayo, MIC, Mexico	Departamento El Hombre y su Ambiente, Universidad Autónoma Metropolitana Unidad Xochimilco, Mexico, DF, Mexico	Instituto de Ciencias, Benemérita Universidad Autónoma de Puebla, Puebla, PUE, Mexico	Instituto de Geología, Universidad Nacional Autónoma de México, Mexico, Mexico	Ciudad Universitaria, Laboratorio Nacional de Geoquímica y Mineralogía-LANGEM, Mexico, DF, Mexico","Solis-Hernández, Anaid Penelope, Universidad Autónoma Metropolitana, Mexico, DF, Mexico	Rodríguez-Tovar, Aída Verónica, Department of Microbiology, Instituto Politécnico Nacional, Mexico, DF, Mexico	Carballar-Hernández, Santos, Universidad de La Ciénega del Estado de Michoacán de Ocampo, Sahuayo, MIC, Mexico	Reyes-Maldonado, Marco Antonio, Departamento El Hombre y su Ambiente, Universidad Autónoma Metropolitana Unidad Xochimilco, Mexico, DF, Mexico	Romero-Guido, Cynthia, Instituto de Ciencias, Benemérita Universidad Autónoma de Puebla, Puebla, PUE, Mexico	Chavez-Vergara, Bruno Manuel, Instituto de Geología, Universidad Nacional Autónoma de México, Mexico, Mexico, Ciudad Universitaria, Laboratorio Nacional de Geoquímica y Mineralogía-LANGEM, Mexico, DF, Mexico	Rivera-Becerril, Facundo, Departamento El Hombre y su Ambiente, Universidad Autónoma Metropolitana Unidad Xochimilco, Mexico, DF, Mexico","Mining releases elevated volumes of mining residues that can possess inhospitable characteristics	sometimes, they contain potentially toxic elements (PTE) that can constitute a threat to the organisms. In Mexico, several areas have been impacted by mining activities from centuries ago. The objective was to identify the dark septate and arbuscular mycorrhizal fungi associated with the roots of Reseda luteola L. and Asphodelus fistulosus L. in mining residues contaminated with PTE, and to explo…	five of the DSE fungi solubilized phosphate, even in the presence of Pb and Cd. An in-vitro study demonstrated that a Colletotrichum isolate exerted a plant-growth-promoting effect on tobacco (Nicotiana benthamiana Domin, 1929) subjected to Cd through longer root length and higher plant biomass. We also identified 10 morphotypes of AMF spores in the rhizospheric soil of A. fistulosus	there was a predominance of Glomerales, with the most abundant species being Rhizophagus intraradices. Due to their abundance, their tolerance, and/or their phosphate solubilization, the relevance is argued for and highlighted of DSE and AMF in the mitigation and the natural rehabilitation of the inhospitable conditions of the mining residues. © 2025 The Authors","Alternaria alternata	AMF	Asphodelus fistulosus	Colletotrichum	DSE fungi	Reseda luteola	Rhizophagus intraradices","","Article","Final","All Open Access	Gold Open Access","Scopus","2-s2.0-85217933942"
Alkhalifa, R.A.N.; Albadri, A.E.A.E.; Ali, R.; Alluhayb, A.H.; Younis, A.M.; Saleh, S.M.,"Alkhalifa, Rand A.N. (59655556100)	Albadri, Abuzar E.A.E. (55013437900)	Ali, Reham S. (36508427500)	Alluhayb, Abdullah H. (57195546445)	Younis, A. M. (15019975000)	Saleh, Sayed M. (24469061400)","59655556100	55013437900	36508427500	57195546445	15019975000	24469061400","Sustainable Synthesis of Zirconium Dioxide (ZrO2) Nanoparticles Utilizing Asphodelus fistulosus Extract for Congo Red Degradation","2025","Catalysts","15","2","123","","","7","10.3390/catal15020123","https://www.scopus.com/inward/record.uri?eid=2-s2.0-85218870001&doi=10.3390%2Fcatal15020123&partnerID=40&md5=d24435876d329eb86705064fc85da00a","Department of Chemistry, Qassim Universit…	Albadri, Abuzar E.A.E., Department of Chemistry, Qassim University, Al-Mulida, Al Qasim, Saudi Arabia	Ali, Reham S., Department of Chemistry, Qassim University, Al-Mulida, Al Qasim, Saudi Arabia	Alluhayb, Abdullah H., Department of Chemistry, Qassim University, Al-Mulida, Al Qasim, Saudi Arabia	Younis, A. M., Department of Chemistry, Qassim University, Al-Mulida, Al Qasim, Saudi Arabia	Saleh, Sayed M., Department of Chemistry, Qassim University, Al-Mulida, Al Qasim, Saudi Arabia","This research presents a green approach to synthesizing zirconium oxide (ZrO<inf>2</inf>) nanoparticles using an Asphodelus fistulosus plant extract as a reducing and stabilizing agent. The synthesized ZrO<inf>2</inf> nanoparticles were characterized using various advanced techniques. The XRD pattern …	degradation	green synthesis	nanoparticles	photocatalysis	ZrO2","","Article","Final","All Open Access	Gold Open Access	Green Accepted Open Access	Green Open Access","Scopus","2-s2.0-85218870001"
Merrikhi Ardebili, E.; Jamshidi, A.; Niazmand, R.,"Merrikhi Ardebili, Elham (59697670300)	Jamshidi, Abdollah (24447852400)	Niazmand, Razieh (57845368200)","59697670300	24447852400	57845368200","Eremurus spectabilis Root Extract: Evaluating Different Extraction Methods and Antimicrobial and Antioxidant Characteristics","2025","Iranian Journal of Veterinary Science and Technology","17","1","","37","44","1","10.22067/ijvst.2025.88938.1396","https://www.scopus.com/inward/record.uri?eid=2-s2.0-105000229003&doi=10.22067%2Fijvst.2025.88938.1396&partnerID=40&md5=f8a31f0ea21f3b4669…	Department of Food Chemistry, Research Institute of Food Science and Technology, Mashhad, Mashhad, Iran","Merrikhi Ardebili, Elham, Department of Food Hygiene and Aquaculture, Ferdowsi University of Mashhad, Mashhad, Razavi Khorasan, Iran	Jamshidi, Abdollah, Department of Food Hygiene and Aquaculture, Ferdowsi University of Mashhad, Mashhad, Razavi Khorasan, Iran	Niazmand, Razieh, Department of Food Chemistry, Research Institute of Food Science and Technology, Mashhad, Mashhad, Iran","The current study aimed to investigatea the potential antimicrobial and antioxidant activities of Eremurus spectabilis (E. spectabilis) in three extraction techniques. Three methods were selected to extract the aqueous, alcoholic, and hydroalcoholic extracts of E. spectabili…	Antimicrobial	Antioxidant	Eremurus spectabilis	Hydroalcoholic extraction","antibiotic agent	antioxidant	Eremurus spectabilis extract:	gentamicin	phenol derivative	plant extract	unclassified drug	antibacterial activity	antioxidant activity	Article	Asphodelaceae	bacterial strain	controlled study	Eremurus spectabilis	Escherichia coli	growth inhibition	nonhuman	protein content	Pseudomonas aeruginosa	Staphylococcus aureus","Article","Final","","Scopus","2-s2.0-105000229003"
Erbas, F.,"Erbas, Filiz (59176990200)","59176990200","Effects of some treatments on seed dormancy in branched asphodel (Asphodelus ramosus L.)	Bazı uygulamaların çirişağusu (Asphodelus ramosus L.) dormansisi üzerine etkisi","2024","Plant Protection Bulletin (Turkey)","64","4","","41","49","0","10.16955/bitkorb.1473289","https://www.scopus.com/inward/record.uri?eid=2-s2.0-85214467459&doi=10.16955%2Fbitkorb.1473289&partnerID=40&md5=d89335114ee12ff90cf6d76dec6c87f6","Department of Plant Protection, Aydin Adnan Menderes University, Aydin, E…	dormancy breaking	germination	low temperatures	scarification","","Article","Final","All Open Access	Gold Open Access	Green Accepted Open Access	Green Open Access","Scopus","2-s2.0-85214467459"
Ngxabi, S.; Jimoh, M.O.; Laubscher, C.P.; Kambizi, L.,"Ngxabi, Sihle (57226799524)	Jimoh, Muhali Olaide (57201341634)	Laubscher, Charles P. (7801365280)	Kambizi, Learnmore (7801517514)","57226799524	57201341634	7801365280	7801517514","Leaf Micromorphological Assessment, Chemical Composition and Anatomical Responses of Trachyandra ciliata (L.F) Kunth to Different Degrees of Salinity","2024","Russian Journal of Plant Physiology","71","4","112","","","3","10.1134/S1021443723603695","https://www.scopus.com/inward/record.uri?eid=2-s2.0-85200744587&doi=10.1134%2FS1021443723603695&partnerID=40&md5=292374f0e6f0ca892d50831…	Department of Plant Sciences, Olabisi Onabanjo University, Ago-Iwoye, Ogun, Nigeria","Ngxabi, Sihle, Department of Horticultural Sciences, Cape Peninsula University of Technology, Bellville, South Africa	Jimoh, Muhali Olaide, Department of Horticultural Sciences, Cape Peninsula University of Technology, Bellville, South Africa, Department of Plant Sciences, Olabisi Onabanjo University, Ago-Iwoye, Ogun, Nigeria	Laubscher, Charles P., Department of Horticultural Sciences, Cape Peninsula University of Technology, Bellville, South Africa	Kambizi, Learnmore, Department of Horticultural Sciences, Cape Peninsula University of Technology, Bellville, South Africa","Abstract: Many studies have examined the morphological and micromorphological responses of different halophytes to determine their salt tolerance mechanisms. However, few studies have focused on the South African edible halophytes. This study examined the leaf micromorpholo…	micromorphology	recretohalophytes	salt glands	salt stress	Trachyandra ciliata	wild cabbage","","Article","Final","","Scopus","2-s2.0-85200744587"
Polat Köse, L.,"Polat Köse, Leyla (56712985200)","56712985200","Evaluation of Antioxidant Capacity, Anticholinergic and Antidiabetic Activities, and Phenolic Ingredients of Asphodelus aestivus by LC–MS/MS","2024","Chemistry and Biodiversity","21","3","e202301965","","","7","10.1002/cbdv.202301965","https://www.scopus.com/inward/record.uri?eid=2-s2.0-85184707803&doi=10.1002%2Fcbdv.202301965&partne…	Antioxidant activity	Asphodelus aestivus	Phenolic contents	α-glucosidase","acetylcholinesterase	alcohol	alpha glucosidase	alpha tocopherol	antioxidant	Asphodelus aestivus extract	butylated hydroxyanisole	butylcresol	cupric ion	ferric ion	flavonoid	gallic acid	iron	phenol	plant extract	quercetin	trolox C	unclassified drug	water	antidiabetic agent	cholinergic receptor blocking agent	phenol derivative	ABTS radical scavenging assay	anticholinergic effect	antidiabetic activity	antioxidant activity	Article	Asphodelus aestivus	diabetes mellitus	DPPH radical scavenging assay	evaluation study	IC50	liquid chromatography-mass spectrometry	medicinal plant	nonhuman	Asphodelaceae	chemistry	liquid chromatography	tandem mass spectrometry	Acetylcholinesterase	Antioxidants	Asphodelus albus	Cholinergic Antagonists	Chromatography, Liquid	Ethanol	Flavonoids
Boumaraf, M.; Kerkabou, A.; Slougui, N.; Sarri, D.; Bensouici, C.; Hichem, H.; Mekkiou, R.,"Boumaraf, Manel (57189053809)	Kerkabou, Abdeldjalil (59386243100)	Slougui, Nabila B. (57226530945)	Sarri, Djamel (16023140200)	Bensouici, Chawki (41260979700)	Hichem, Hazmoune (59386551200)	Mekkiou, Ratiba (8279605800)","57189053809	59386243100	57226530945	16023140200	41260979700	59386551200	8279605800","In-vitro assessment of α-amylase, photoprotective, antimicrobial activities, and chemical composition of Asphodelus microcarpus (Liliaceae) essential oils from constantine","2024","Global Nest Journal","26","8","05854","","","0","10.30955/gnj.05854","https://www.scopus.com/inward/record.uri?eid=2-s2.0-85207579441&doi=10.30955%2Fgnj.05854&partnerID=40&md5=86aab22156b84c5e76c28e6c9bcd6…	Département de Physique et Chimie, Ecole Normale Supérieure El Katiba Assia Djebar Constantine, Constantine, Constantine, Algeria	Ecole Nationale Polytechnique de Constantine, Constantine, Constantine, Algeria	Department of Biology, University Mohamed Boudiaf of M‘sila, M'sila, M'Sila Province, Algeria	Centre de Recherche en Biotechnologie, Constantine, Constantine, Algeria","Boumaraf, Manel, Unité de Recherche Valorisation des Ressources Naturelles, Université Constantine 1, Constantine, Constantine Province, Algeria, Département de Physique et Chimie, Ecole Normale Supérieure El Katiba Assia Djebar Constantine, Constantine, Constantine, Algeria	Kerkabou, Abdeldjalil, Unité de Recherche Valorisation des Ressources Naturelles, Université Constantine 1, Constantine, Constantine Province, Algeria	Slougui, Nabila B., Unité de Recherche Valorisation des Ressources Naturelles, Université Constantine 1, Constantine, Constantine Province, Algeria, Ecole Nationale Polytechnique de Constantine, Constantine, Constantine, Algeria	Sarri, Djamel, Department of Biology, University Mohamed Boudiaf of M‘sila, M'sila, M'Sila Province, Algeria	Bensouici, Chawki, Centre de Recherche en Biotechnologie, Constantine, Constantine, Algeria	Hichem, Hazmoune, Unité de Recherche Valorisation des Ressources Naturelles, Université Constantine 1, Constantine, Constantine Province, Algeria	Mekkiou, Ratiba, Unité de Recherche Valorisation des Ressources Naturelles, Université Constantine 1, Constantine, Constantine Province, Algeria","This study examines the antidiabetic, photoprotective, and antibacterial properties of Asphodelus microcarpus (Liliaceae) essential oil (EO) collected from Constantine, Eastern Algeria. The EO was obtained by hydro-distillation and the composition was …	the major components are α-phellandrene (15.18%), α-pinene (14.27%), Sabinene (13.81%), β-Ocimene (Z) (12.69%), and δ-3-carène (9.20%). Based on the findings of the biological assays, the EO appeared to have dose-dependent anti-diabetic activity in the α-amylase test, with an IC50 value of 412.73±5.83µg/ml. Additionally, according to the Recommendation of the European Commission (2006), this oil …	antibacterial	antifungal	Asphodelus microcarpus	essential oil	sun protection factor","","Article","Final","","Scopus","2-s2.0-85207579441"
Kasapoğlu Uludamar, E.B.,"Kasapoğlu Uludamar, Ece Börtecine (57215718594)","57215718594","Nematicidal Activity of Various Aqueous Extracts against Root-Knot Nematodes (Meloidogyne chitwoodi)","2024","Tarim Bilimleri Dergisi","30","2","","255","262","1","10.15832/ankutbd.1329956","https://www.scopus.com/inward/record.uri?eid=2-s2.0-85188997209&doi=10.15832%2Fankutbd.1329956&partnerID=40&md5=0d7f63…	GC-MS	Management	Mortality	Nerium oleander	Zingiber officinale","","Article","Final","All Open Access	Gold Open Access	Green Accepted Open Access	Green Open Access","Scopus","2-s2.0-85188997209"
Stavi, I.; Eldad, S.; Xu, C.; Xu, Z.; Gusarov, Y.; Haiman, M.; Argaman, E.,"Stavi, Ilan (23092262000)	Eldad, Shay (59814263700)	Xu, Chi (36118269500)	Xu, Zhiwei (55687324400)	Gusarov, Yulia (57204561784)	Haiman, Mordechai (23489228600)	Argaman, Eli (55185442200)","23092262000	59814263700	36118269500	55687324400	57204561784	23489228600	55185442200","Ancient agricultural terrace walls control floods and regulate the distribution of Asphodelus ramosus geophytes in the Israeli arid Negev","2024","Catena","234","","107588","","","5","10.1016/j.catena.2023.107588","https://www.scopus.com/inward/record.uri?eid=2-s2.0-85174023076&doi=10.1016%2Fj.catena.2023.107588&partnerID=40&md5=129296c9f105b4a4573281ee59875eed","Dead Sea-Arava Scie…	Ben-Gurion University of the Negev, Beer-Sheva, Southern District, Israel	Environmental Resources Management (EnviroManager) Ltd, Yaune, Israel	School of Life Sciences, Nanjing University, Nanjing, Jiangsu, China	School of Geography and Ocean Science, Nanjing University, Nanjing, Jiangsu, China	Israel Antiquities Authority, Atlit, Israel	Soil Erosion Research Station, Israel Ministry of Agriculture and Rural Development, Bet Dagan, Israel","Stavi, Ilan, Dead Sea-Arava Science Center, Dead Sea, Israel, Ben-Gurion University of the Negev, Beer-Sheva, Southern District, Israel	Eldad, Shay, Environmental Resources Management (EnviroManager) Ltd, Yaune, Israel	Xu, Chi, School of Life Sciences, Nanjing University, Nanjing, Jiangsu, China	Xu, Zhiwei, School of Geography and Ocean Science, Nanjing University, Nanjing, Jiangsu, China	Gusarov, Yulia, Dead Sea-Arava Science Center, Dead Sea, Israel	Haiman, Mordechai, Israel Antiquities Authority, Atlit, Israel	Argaman, Eli, Soil Erosion Research Station, Israel Ministry of Agriculture and Rural Development, Bet Dagan, Israel","Ancient stone terrace walls aimed at harvesting water runoff and facilitating crop production are widespread across the drylands of the Middle East and beyond. In addition to retaining the scarce water resource, the terrace walls also conserve soil and thicken its profile along e…	Hydrological connectivity	Hydrological modelling	Runoff harvesting	Soil and water conservation	Watershed management","connectivity	crop production	digital terrain model	flood control	geophyte	hydrological modeling	peak flow	rainstorm	runoff	soil and water assessment tool	watershed	Israel	Negev	Southern District","Article","Final","","Scopus","2-s2.0-85174023076"
Alsarhan, A.; Banisalman, K.; Olimat, S.,"Alsarhan, Ali Ata (55652642000)	Banisalman, Katreen A.F. (57200794537)	Olimat, Suleiman (58793530500)","55652642000	57200794537	58793530500","Chemical Composition of the Essential Oils of the Flowers Asphodelus aestivus Brot. Grown Wild in Jordan","2023","Jordan Journal of Pharmaceutical Sciences","16","4","","734","739","5","10.35516/jjps.v16i4.1082","https://www.scopus.com/inward/record.uri?eid=2-s2.0-85181497481&doi=10.35516%2Fjjps.v16i4.1082&partnerID=40&md5=1e6af255d6b9c526ee3078e04517fccb","Department of Pharmaceuti…	Department of Medicinal Chemistry and Pharmacognosy, Jordan University of Science and Technology, Irbid, Irbid, Jordan","Alsarhan, Ali Ata, Department of Pharmaceutical Sciences, Jadara University, Irbid, Irbid, Jordan	Banisalman, Katreen A.F., Department of Pharmaceutical Sciences, Jadara University, Irbid, Irbid, Jordan	Olimat, Suleiman, Department of Medicinal Chemistry and Pharmacognosy, Jordan University of Science and Technology, Irbid, Irbid, Jordan","Recent technological developments and methodological advances in GC-MS have become a common tool for investigating the quantity, quality, and chemical diversity of plant secondary metabolites. The flower parts of Asphodelus aestivus Brot. were studied, leading…	aldehyde (23%)	alkanes, acetate derivatives, and aliphatic derivatives (19.2%)	ketones (7.7%)	and epoxides (3.8%). The principal oil components were 18.79% vetocitral C (trans), 17.27% hexadecyl acetate, 14.5% hexanal (2E), and 9.6% sabinene hydrate (trans). The identification of oil components was performed by matching their spectra with the mass spectra data bank. © 2023 DSR Publishers/The University of Jordan.","Asphodelus aestivus Brot	Jordan flora	Medicinal plants","acetic acid	acetic acid derivative	aldehyde	alkane	chloroform	epoxide	essential oil	hexanal	hexanoic acid	ketone	sabinene	Article	Asphodelus aestivus	chemical composition	drug analysis	flower	liquid chromatography-mass spectrometry	mass fragmentography	metabolomics	nonhuman	retention time	RNA sequence	thin layer chromatography	X ray diffraction","Article","Final","All Open Access	Gold Open Access","Scopus","2-s2.0-85181497481"
Eddaoudi, F.E.; El Moudden, H.; El-Guezzane, C.E.; Saber, M.; Harhar, H.; Tabyaoui, M.,"Eddaoudi, Fatima Ezzahra (37002608300)	El Moudden, Hamza (57211654025)	El-Guezzane, Chakir (57219340148)	Saber, Mohammed (60137301400)	Harhar, Hicham (25927130400)	Tabyaoui, Mohammed (6506458278)","37002608300	57211654025	57219340148	60137301400	25927130400	6506458278","Effect of extraction process on quality of oil from Asphodelus tenuifolius seeds","2023","OCL - Oilseeds and Fats, Crops and Lipids","30","","20","","","5","10.1051/ocl/2023020","https://www.scopus.com/inward/record.uri?eid=2-s2.0-85171201939&doi=10.1051%2Focl%2F2023020&partnerID=40&md5=8b0449e75b27f2d2aa7b2c7d689933f5","Nanotechnology and Environment, Faculté des Sciences Rabat, Rab…	Cadi Ayyad University, Marakech, Marrakesh-Safi, Morocco","Eddaoudi, Fatima Ezzahra, Nanotechnology and Environment, Faculté des Sciences Rabat, Rabat, Morocco	El Moudden, Hamza, Cadi Ayyad University, Marakech, Marrakesh-Safi, Morocco	El-Guezzane, Chakir, Nanotechnology and Environment, Faculté des Sciences Rabat, Rabat, Morocco	Saber, Mohammed, Nanotechnology and Environment, Faculté des Sciences Rabat, Rabat, Morocco	Harhar, Hicham, Nanotechnology and Environment, Faculté des Sciences Rabat, Rabat, Morocco	Tabyaoui, Mohammed, Nanotechnology and Environment, Faculté des Sciences Rabat, Rabat, Morocco","In this study, Asphodelus tenuifolius (ATO) seeds oils were extracted by three different extraction methods, namely Soxhlet extraction (SE), microwave-assisted extraction (MAE) and ultrasonic-assisted extraction (UAE). The physicochemical properties, fatty acids, sterols, tocols, total phenol content …	Extraction method	Oil	Quality","","Article","Final","All Open Access	Gold Open Access	Green Accepted Open Access	Green Open Access","Scopus","2-s2.0-85171201939"
Ali, B.,"Ali, Baboo (58247918100)","58247918100","Effects of different herbicides and their doses on upper and sub soil developments of summer asphodel","2023","Pakistan Journal of Agricultural Sciences","60","2","","227","233","0","10.21162/PAKJAS/23.1272","https://www.scopus.com/inward/record.uri?eid=2-s2.0-85165132929&doi=10.21162%2FPAKJAS%2F23.1272&partnerID=40&md5=cab7853b822d7102f5fc4c9cb22…	chlorsulfuron	glyphosate	herbicide	rangelands	summer asphodel	weed management","","Article","Final","All Open Access	Bronze Open Access","Scopus","2-s2.0-85165132929"
Ali, A.H.; Marghany, M.R.; Atito, E.; Barutçular, C.; Kamel, N.M.; Ahmed, M.M.M.; El-Sayed, M.A.,"Ali, Abeer H. (57197829817)	Marghany, Marwa Radawy (57194464906)	Atito, Eman (57219291407)	Barutçular, Celaleddin (6506456908)	Kamel, Noha M. (57211462205)	Ahmed, Mohamed Morsi Mohamed (7402831041)	El-Sayed, Magdi Abdel Radi (57219298667)","57197829817	57194464906	57219291407	6506456908	57211462205	7402831041	57219298667","DESERT PLANTS SEEDS MORPHOLOGY AND GERMINATION STRATEGY","2022","International Journal of Conservation Science","13","4","","1249","1260","2","","https://www.scopus.com/inward/record.uri?eid=2-s2.0-85144935456&partnerID=40&md5=d16d767a29651b05d5f64abaae30be5c","Department of Botany, Faculty of Science, Aswan, Aswan, Egypt	Department of Field Crops, Çukurova Üniversitesi, Adana, Adana, Turkey	Unit of Environmental Studies and Development, Aswan University, Aswan, Aswan, Egypt	Molecular Biotechnology Program, Galala University, Suez, Suez, Egypt","Ali, Abeer H., Department of Botany, Faculty of Science, Aswan, Aswan, Egypt	Marghany, Marwa Radawy, Department of Botany, Faculty of Science, Aswan, Aswan, Egypt	Atito, Eman, Department of Botany, Faculty of Science, Aswan, Aswan, Egypt	Barutçular, Celaleddin, Department of Field Crops, Çukurova Üniversitesi, Adana, Adana, Turkey	Kamel, Noha M., Department of Botany, Faculty of Science, Aswan, Aswan, Egypt	Ahmed, Mohamed Morsi Mohamed, Department of Botany, Faculty of Science, Aswan, Aswan, Egypt	El-Sayed, Magdi Abdel Radi, Department of Botany, Faculty of Science, Aswan, Aswan, Egypt, Unit of Environmental Studies and Development, Aswan University, Aswan, Aswan, Egypt, Molecular Biotechnology Program, Galala University, Suez, Suez, Egypt","Desert plant vegetation plays an important role in natural habitat, as its growth depends largely on germination of seeds. The growth of individual pl…	Desert plants	Seed dormancy	Seed germination	Temperature","","Article","Final","","Scopus","2-s2.0-85144935456"
Esfahani, R.E.; Paço, T.A.; Martins, D.; Arsénio, P.,"Esfahani, Razieh Ebadati (57451114600)	Paço, Teresa A. (14623216000)	Martins, Diana (57450753200)	Arsénio, Pedro Miguel Ramos (24079971100)","57451114600	14623216000	57450753200	24079971100","Increasing the resistance of Mediterranean extensive green roofs by using native plants from old roofs and walls","2022","Ecological Engineering","178","","106576","","","18","10.1016/j.ecoleng.2022.106576","https://www.scopus.com/inward/record.uri?eid=2-s2.0-85124512079&doi=10.1016%2Fj.ecoleng.2022.106576&partnerID=40&md5=ad89fe478a7da02370e541c734bc655e","Instituto Superior de Agr…	Linking Landscape, Environment, Agriculture And Food, Lisbon, Lisbon, Portugal","Esfahani, Razieh Ebadati, Instituto Superior de Agronomia, Universidade de Lisboa, Lisbon, Lisbon, Portugal	Paço, Teresa A., Linking Landscape, Environment, Agriculture And Food, Lisbon, Lisbon, Portugal	Martins, Diana, Instituto Superior de Agronomia, Universidade de Lisboa, Lisbon, Lisbon, Portugal	Arsénio, Pedro Miguel Ramos, Linking Landscape, Environment, Agriculture And Food, Lisbon, Lisbon, Portugal","Background: While the use of extensive green roofs (EGRs) is increasing worldwide, Mediterranean conditions complicate EGR design due to their long, dry summers with intense solar radiation. Aim: To inform sustainable EGR design for Mediterranean regions, we explored the use of resilient,…	Green roofs	Irrigation levels	Plants diversity	Southern Europe","Irrigation	'Dry' [	Aesthetic value	Condition	Extensive green roofs	Green roof	Irrigation level	Native plants	Plant diversity	Roof designs	Southern Europe	Roofs	drought resistance	flowering	Mediterranean environment	native species	seed production	urban design	Lisboa [Portugal]	Lisbon	Portugal","Article","Final","All Open Access	Gold Open Access","Scopus","2-s2.0-85124512079"
Soltani, A.; Haouel-Hamdi, S.; Yangui, I.; Djebbi, T.; Boushih, E.; Mediouni-Ben Jemâa, J.,"Soltani, Abir (57203974183)	Haouel-Hamdi, Soumaya (57732223700)	Yangui, Islem (57194612905)	Djebbi, Tasnim (57731721800)	Boushih, Emna (57195383692)	Mediouni-Ben Jemâa, Jouda (36198695900)","57203974183	57732223700	57194612905	57731721800	57195383692	36198695900","Screening for insecticidal toxicity of Urginea maritima (L.) bulbs and Asphodelus microcarpus (L.) tubers for the control of Tribolium castaneum (Tenebrionidae)","2022","International Journal of Environmental Health Research","33","12","","1652","1663","2","10.1080/09603123.2022.2114594","https://www.scopus.com/inward/record.uri?eid=2-s2.0-85136571332&doi=10.1080%2F09603123.2022.211…	Department of Biology, University of Carthage, Institut National des Sciences Appliquées et de Technologie, Tunis, Tunis, Tunisia","Soltani, Abir, Laboratory of Biotechnology Applied to Agriculture, University of Carthage, Institut National de la Recherche Agronomique de Tunisie, Tunis, Tunis, Tunisia	Haouel-Hamdi, Soumaya, Laboratory of Biotechnology Applied to Agriculture, University of Carthage, Institut National de la Recherche Agronomique de Tunisie, Tunis, Tunis, Tunisia	Yangui, Islem, Department of Biology, University of Carthage, Institut National des Sciences Appliquées et de Technologie, Tunis, Tunis, Tunisia	Djebbi, Tasnim, Laboratory of Biotechnology Applied to Agriculture, University of Carthage, Institut National de la Recherche Agronomique de Tunisie, Tunis, Tunis, Tunisia	Boushih, Emna, Laboratory of Biotechnology Applied to Agriculture, University of Carthage, Institut National de la Recherche Agronomique de Tunisie, Tunis, Tunis, Tunisia	Mediouni-Ben Jemâa, Jouda, Laboratory of Biotechnology Applied to Agriculture, University of Carthage, Institut National de la Recherche Agronomique de Tunisie, Tunis, Tunis, Tunisia","This research was conducted to determine the effect of geographical distribution on morphological characteristics of plants and some chemical compounds such as polyphenols. Moreover, we explore the contact toxicity…	bio-pesticides	extracts	Tribolium castaneum	Urginea maritima","alcohol	insecticide	methanol	pesticide	phosphorus	plant extract	polyphenol	essential oil	beetle	biopesticide	chemical composition	geographical distribution	monocotyledon	pest control	phytotoxicity	tuber	Article	Asphodelus microcarpus	autumn	comparative study	controlled study	insecticidal activity	LC50	long term exposure	LT50	maritime squill	mortality	nonhuman	plant leaf	pollution
Ngxabi, S.; Jimoh, M.O.; Kambizi, L.; Laubscher, C.P.,"Ngxabi, Sihle (57226799524)	Jimoh, Muhali Olaide (57201341634)	Kambizi, Learnmore (7801517514)	Laubscher, Charles P. (7801365280)","57226799524	57201341634	7801517514	7801365280","Growth characteristics, phytochemical contents, and antioxidant capacity of trachyandra ciliata (L.f) kunth grown in hydroponics under varying degrees of salinity","2021","Horticulturae","7","8","244","","","18","10.3390/horticulturae7080244","https://www.scopus.com/inward/record.uri?eid=2-s2.0-85112684902&doi=10.3390%2Fhorticulturae7080244&partnerID=40&md5=50f1e917263a90ea77a1de878a…	Jimoh, Muhali Olaide, Department of Horticultural Sciences, Cape Peninsula University of Technology, Bellville, South Africa	Kambizi, Learnmore, Department of Horticultural Sciences, Cape Peninsula University of Technology, Bellville, South Africa	Laubscher, Charles P., Department of Horticultural Sciences, Cape Peninsula University of Technology, Bellville, South Africa","This study evaluated the effect of salinity and soilless media on the vegetative growth, phytochemicals, and antioxidant capacity of Trachyandra ciliata (wild cabbage) to develop its growth protocol and explore its potential as a natural source of secondary metabolites. …	Halophytes	Polyphenols	Salinity stress	Sodium chloride	Wild cabbage","","Article","Final","All Open Access	Gold Open Access	Green Accepted Open Access	Green Open Access","Scopus","2-s2.0-85112684902"
Issac, M.; Kuriakose, P.; Leung, S.; Costa, A.B.; Johnson, S.; Bucalo, K.; Stober, J.M.; Determann, R.O.; Rogers, W.L.; Cruse-Sanders, J.M.; Pullman, G.S.,"Issac, Michelle (57226128403)	Kuriakose, Princy S. (55251047200)	Leung, Stacie (57226119489)	Costa, Alex B. (57226121636)	Johnson, Shannon (55466656800)	Bucalo, Kylie (25228215800)	Stober, Jonathan M. (14036586900)	Determann, Ron O. (6506125572)	Rogers, Willie L. (35300572100)	Cruse-Sanders, Jennifer M. (8351098800)	Pullman, Gerald S. (6701368620)","57226128403	55251047200	57226119489	57226121636	55466656800	25228215800	14036586900	6506125572	35300572100	8351098800	6701368620","Seed cryopreservation, germination, and micropropagation of eastern turkeybeard, xerophyllum asphodeloides (L.) nutt.: A threatened species from the Southeastern United States","2021","Plants","10","7","1462","","","9","10.3390/plants10071462","https://www.scopus.com/inward/record.uri?eid=2-s2.0-85110546900&doi=10.3390%2Fplants10071462&partnerID=40&md5=03098b52df57fc266093dd84bda33f3…	Renewable Bioproducts Institute, Atlanta, GA, United States	United States Department of Agriculture, Washington, D.C., United States	Department of Conservation Research, Atlanta Botanical Garden, Atlanta, GA, United States	State Botanical Garden of Georgia, Athens, GA, United States","Issac, Michelle, School of Biology, Georgia Institute of Technology, Atlanta, GA, United States	Kuriakose, Princy S., School of Biology, Georgia Institute of Technology, Atlanta, GA, United States	Leung, Stacie, School of Biology, Georgia Institute of Technology, Atlanta, GA, United States	Costa, Alex B., School of Biology, Georgia Institute of Technology, Atlanta, GA, United States	Johnson, Shannon, Renewable Bioproducts Institute, Atlanta, GA, United States	Bucalo, Kylie, Renewable Bioproducts Institute, Atlanta, GA, United States	Stober, Jonathan M., United States Department of Agriculture, Washington, D.C., United States	Determann, Ron O., Department of Conservation Research, Atlanta Botanical Garden, Atlanta, GA, United States	Rogers, Willie L., State Botanical Garden of Georgia, Athens, GA, United States	Cruse-Sanders, Jennifer M., Department of Conservation Research, Atlanta Botanical Garden, Atlanta, GA, United States, State Botanical Garden of Georgia, Athens, GA, United States	Pullman, Gerald S., School of Biology, Georgia Institute of Technology, Atlanta, GA, United States, Renewable Bioproducts Institute, Atlanta, GA, United States","Xerophyllum asphodeloides (Xerophyllaceae), known as eastern turkeybeard, is an herbaceous perennial found in eastern North America. Due to decline and destruction of its habitat, several states rank X. asphodeloides as “Imperiled” to “C…	Cryopreservation	Eastern Turkey Beard	Endangered species	Micropropagation	Shoot culture	Xerophyllum asphodeloides","","Article","Final","All Open Access	Gold Open Access	Green Final Open Access	Green Open Access","Scopus","2-s2.0-85110546900"
Shao, Z.-Y.; Huang, Q.; Wu, D.-L.; Zhang, W.; Li, L.; Liao, Y.-W.,"Shao, Zhiyuan (57221093766)	Huang, Qi (57206683123)	Wu, Deling (55199296200)	Zhang, Wei (57191922644)	Li, Lu (58968282700)	Liao, Yanwu (58967385000)","57221093766	57206683123	55199296200	57191922644	58968282700	58967385000","Determination of 18 Components in Main Root and Fibrous Root of Anemarrhena asphodeloides by UPLC-MS	超高效液相色谱-串联质谱法测定知母主根和须根中 18 种成分","2020","Chinese Journal of Experimental Traditional Medical Formulae","26","17","","126","133","0","10.13422/j.cnki.syfjx.20201911","https://www.scopus.com/inward/record.uri?eid=2-s2.0-85189308205&doi=10.13422%2Fj.cnki.syfjx.20201911&partnerID=40&md5=07b946a7be837da2ec4ce5d13534622f","School of Pharmacy, Anhui University of Chinese Medicine, Hefei, Anhui, China	Anhui Provincial Key Laboratory of Traditional Chinese Medicine Decoction Pieces of New Manufacturing Technology, Bozhou, China","Shao, Zhiyuan, School of Pharmacy, Anhui University of Chinese Medicine, Hefei, Anhui, China	Huang, Qi, School of Pharmacy, Anhui University of Chinese Medicine, Hefei, Anhui, China, Anhui Provincial Key Laboratory of Traditional Chinese Medicine Decoction Pieces of New Manufacturing Technology, Bozhou, China	Wu, Deling, School of Pharmacy, Anhui University of Chinese Medicine, Hefei, Anhui, China, Anhui Provincial Key Laboratory of Traditional Chinese Medicine Decoction Pieces of New Manufacturing Technology, Bozhou, China	Zhang, Wei, School of Pharmacy, Anhui University of Chinese Medicine, Hefei, Anhui, China, Anhui Provincial Key Laboratory of Traditional Chinese Medicine Decoction Pieces of New Manufacturing Technology, Bozhou, China	Li, Lu, School of Pharmacy, Anhui University of Chinese Medicine, Hefei, Anhui, China	Liao, Yanwu, School of Pharmacy, Anhui University of Chinese Medicine, Hefei, Anhui, China","Objective: To establish ultra-high performance liquid chromatography-tandem mass spectrometry(UPLC-MS/MS) for the analysis of 18 components of five categories, namely spirosteroid saponins(timosaponin A I, timosaponin A II, timosaponin A III, anemarrhenasaponin III, sarsasapogenin), furostane saponins(ane…	main root of Anemarrhena asphodeloides	UPLC-MS","","Article","Final","","Scopus","2-s2.0-85189308205"
Ali, S.; Shafique, O.; Mahmood, S.; Mahmood, T.; Khan, B.A.; Ahmad, I.,"Ali, Safdar (59440785300)	Shafique, Obaidullah (57217022197)	Mahmood, Shahid (7103283373)	Mahmood, Tariq (57218944077)	Khan, Bashir Ahmad (57217016765)	Ahmad, Ijaz (57209158791)","59440785300	57217022197	7103283373	57218944077	57217016765	57209158791","Biofuels production from weed biomass using nanocatalyst technology","2020","Biomass and Bioenergy","139","","105595","","","54","10.1016/j.biombioe.2020.105595","https://www.scopus.com/inward/record.uri?eid=2-s2.0-85085746182&doi=10.1016%2Fj.biombioe.2020.105595&partnerID=40&md5=f112d28afa35c882e20230de1c288d3b","Department of Agronomy, PMAS-Arid Agriculture University Rawalpindi, …	Department of Environmental Sciences, PMAS-Arid Agriculture University Rawalpindi, Rawalpindi, Punjab, Pakistan	National Centre for Physics, Quaid-i-Azam University, Islamabad, Islamabad, Pakistan	Department of Agricultural Economics, PMAS-Arid Agriculture University Rawalpindi, Rawalpindi, Punjab, Pakistan	Ecotoxicology Research Institute, National Agricultural Research Center, Islamabad, Islamabad, Pakistan","Ali, Safdar, Department of Agronomy, PMAS-Arid Agriculture University Rawalpindi, Rawalpindi, Punjab, Pakistan	Shafique, Obaidullah, Department of Agronomy, PMAS-Arid Agriculture University Rawalpindi, Rawalpindi, Punjab, Pakistan	Mahmood, Shahid, Department of Environmental Sciences, PMAS-Arid Agriculture University Rawalpindi, Rawalpindi, Punjab, Pakistan	Mahmood, Tariq, National Centre for Physics, Quaid-i-Azam University, Islamabad, Islamabad, Pakistan	Khan, Bashir Ahmad, Department of Agricultural Economics, PMAS-Arid Agriculture University Rawalpindi, Rawalpindi, Punjab, Pakistan	Ahmad, Ijaz, Ecotoxicology Research Institute, National Agricultural Research Center, Islamabad, Islamabad, Pakistan","In the current scenario of climate change, the search for alternative energy sources is very important to reduce the use of fossil fuels. Undesired biomass (weed) from agricultural fields can be used to produce biofuels through nano catalysts enhanced gasification and process. Li…	Biochar	Characterization	Gasification	Nano-catalyst	Weed biomass","Agricultural robots	Biodiesel	Bioethanol	Biogas	Biomass	Climate change	Esters	Ethylene	Feedstocks	Fossil fuels	Gasification	Lignocellulosic biomass	Nanoparticles	Quality control	Alternative energy source	Alternative feedstocks	Asphodelus tenuifolius	Bioenergy productions	Biofuels production	Energy-use efficiency	Gasification process	High energy requirements	Nanocatalysts	alternative energy	bioenergy	biofuel
Ul-Hassan, M.; Qayyum, A.; Sher, A.; Tahir, M.I.; Azeem, M.; Fareed, A.,"Ul-Hassan, Mehmood (57216800154)	Qayyum, Abdul (57205904934)	Sher, Ahmad (54685084600)	Tahir, Muhammad Ibrahim (57214770951)	Azeem, Muhammad Khalid (57217563469)	Fareed, Amna (48360973900)","57216800154	57205904934	54685084600	57214770951	57217563469	48360973900","Weeds biomass as affected by tillage practices and cropping systems under a semiarid environment	Biomassa de plantas daninhas afetada por práticas de lavoura e sistemas de cultivo em ambiente semiárido","2020","Planta Daninha","38","","e020214144","","","7","10.1590/S0100-83582020380100031","https://www.scopus.com/inward/record.uri?eid=2-s2.0-85084699282&doi=10.1590%2FS0100-83582020380100031&partnerID=40&md5=01165f2d3661a4c1f4ad8e134d07d0d4","Department of Agriculture, Hazara University Paki…	Department of Agronomy, The University of Haripur, Haripur, Khyber Pakhtunkhwa, Pakistan	College of Agriculture, Bahauddin Zakariya University, Multan, Punjab, Pakistan	Institute of Biotechnology and Genetic Engineering, The University of Agriculture, Peshawar, Peshawar, Khyber Pakhtunkhwa, Pakistan","Ul-Hassan, Mehmood, Department of Agriculture, Hazara University Pakistan, Mansehra, Pakistan	Qayyum, Abdul, Department of Agronomy, The University of Haripur, Haripur, Khyber Pakhtunkhwa, Pakistan	Sher, Ahmad, College of Agriculture, Bahauddin Zakariya University, Multan, Punjab, Pakistan	Tahir, Muhammad Ibrahim, Department of Agriculture, Hazara University Pakistan, Mansehra, Pakistan	Azeem, Muhammad Khalid, Department of Agriculture, Hazara University Pakistan, Mansehra, Pakistan	Fareed, Amna, Institute of Biotechnology and Genetic Engineering, The University of Agriculture, Peshawar, Peshawar, Khyber Pakhtunkhwa, Pakistan","Tillage practice has a significant role on weeds eradication and soil water conservation in crop production. Under semiarid agriculture, the monsoon rains (65%) are major source of water in Potohar, Pakistan, which can effectively be used mostly for w…	Cropping systems	Semiarid	Tillage	Weeds","","Article","Final","All Open Access	Gold Open Access	Green Accepted Open Access	Green Open Access","Scopus","2-s2.0-85084699282"
Tesei, G.; D’Ottavio, P.; Toderi, M.; Ottaviani, C.; Pesaresi, S.; Francioni, M.; Trozzo, L.; Allegrezza, M.,"Tesei, Giulio (59680745400)	D’Ottavio, Paride (60014239600)	Toderi, Marco (6504274179)	Ottaviani, Cecilia (55802619000)	Pesaresi, Simone (35311727300)	Francioni, Matteo (57203174543)	Trozzo, Laura (57194382716)	Allegrezza, Marina (15126867400)","59680745400	60014239600	6504274179	55802619000	35311727300	57203174543	57194382716	15126867400","Restoration strategies for grasslands colonized by Asphodel-dominant communities","2020","Grassland Science","66","1","","54","63","14","10.1111/grs.12252","https://www.scopus.com/inward/record.uri?eid=2-s2.0-85073944113&doi=10.1111%2Fgrs.12252&partnerID=40&md5=453b4fca4d40294b561bf0c6a52d19e6","Department of Agricultural, Food and Environmental Sciences, Università Politecnica dell…	D’Ottavio, Paride, Department of Agricultural, Food and Environmental Sciences, Università Politecnica delle Marche, Ancona, AN, Italy	Toderi, Marco, Department of Agricultural, Food and Environmental Sciences, Università Politecnica delle Marche, Ancona, AN, Italy	Ottaviani, Cecilia, Department of Agricultural, Food and Environmental Sciences, Università Politecnica delle Marche, Ancona, AN, Italy	Pesaresi, Simone, Department of Agricultural, Food and Environmental Sciences, Università Politecnica delle Marche, Ancona, AN, Italy	Francioni, Matteo, Department of Agricultural, Food and Environmental Sciences, Università Politecnica delle Marche, Ancona, AN, Italy	Trozzo, Laura, Department of Agricultural, Food and Environmental Sciences, Università Politecnica delle Marche, Ancona, AN, Italy	Allegrezza, Marina, Department of Agricultural, Food and Environmental Sciences, Università Politecnica delle Marche, Ancona, AN, Italy","Grassland habitats are particularly threatened in Europe, especially in marginal areas where funds and manpower for their conservative management are limited. Knowledge of the vegetation dynamics is crucial for the timeliness and economy of any conservation act…	chopping	marginal lands	mowing	vegetation dynamism","colonization	cutting (process)	geophyte	grassland	mowing	restoration ecology	vegetation dynamics	Apennines	Italy	Asphodelus	Narthecium","Article","Final","","Scopus","2-s2.0-85073944113"
Aslam, N.; Janbaz, K.H.,"Aslam, Naveed (53881132900)	Janbaz, Khalid Hussain (6603095700)","53881132900	6603095700","Studies on antidiarrheal and laxative activities of aqueous-ethanol extract of Asphodelus tenuifolius and underlying mechanisms","2019","BMC Complementary and Alternative Medicine","19","1","307","","","11","10.1186/s12906-019-2740-0","https://www.scopus.com/inward/record.uri?eid=2-s2.0-85074826887&doi=10.1186%2Fs12906-019-2740-0&partnerID=40&md5=570018be2323bb2b674e248ce25b7aff","De…	Janbaz, Khalid Hussain, Department of Pharmacology, Bahauddin Zakariya University, Multan, Punjab, Pakistan","Background: Asphodelus tenuifolius Cav. (Asphodelaceae) has traditional reputability in treatment of diarrhea and constipation but no scientific study has been reported for its gastrointestinal effects. Present study was conducted to evaluate antidiarrheal and laxative activities of the p…	Ca+2 channel	Spasmogenic	Spasmolytic","acetic acid ethyl ester	alcohol	alkaloid	anthraquinone derivative	antidiarrheal agent	Asphodelus tenuifolius extract	calcium channel	calcium ion	carbachol	castor oil	charcoal	flavonoid	laxative	loperamide	phenol derivative	phytosterol	plant extract	potassium ion	saponin	sodium chloride	tannin derivative	unclassified drug	verapamil	voltage gated calcium channel	water	animal experiment	animal model	animal tissue	antidiarrheal activity	Article	Asphodelus tenuifolius	calcium transport	charcoal meal intestinal transit test	concentration (parameter)	controlled study	diarrhea	drug activity	drug dose comparison	drug mechanism	experimental test	feces	flower	fractionation	fruit
Yizhaq, H.; Stavi, I.; Swet, N.; Zaady, E.; Katra, I.,"Yizhaq, Hezi (6506986198)	Stavi, Ilan (23092262000)	Swet, Nitzan (57188988991)	Zaady, Eli (6701475324)	Katra, Itzhak (16199664100)","6506986198	23092262000	57188988991	6701475324	16199664100","Vegetation ring formation by water overland flow in water-limited environments: Field measurements and mathematical modelling","2019","Ecohydrology","12","7","e2135","","","15","10.1002/eco.2135","https://www.scopus.com/inward/record.uri?eid=2-s2.0-85073640491&doi=10.1002%2Feco.2135&partnerID=40&md5=db60dfd35797ba9466b906b41bcce2e6","Department of Solar Energy and Environmental Phys…	Dead Sea-Arava Science Center, Dead Sea, Israel	Department of Geography and Environmental Development, Ben-Gurion University of the Negev, Beer-Sheva, Southern District, Israel	Department of Natural Resources, Agricultural Research Organization of Israel, Bet Dagan, Israel","Yizhaq, Hezi, Department of Solar Energy and Environmental Physics, Ben-Gurion University of the Negev, Beer-Sheva, Southern District, Israel	Stavi, Ilan, Dead Sea-Arava Science Center, Dead Sea, Israel	Swet, Nitzan, Department of Geography and Environmental Development, Ben-Gurion University of the Negev, Beer-Sheva, Southern District, Israel	Zaady, Eli, Department of Natural Resources, Agricultural Research Organization of Israel, Bet Dagan, Israel	Katra, Itzhak, Department of Geography and Environmental Development, Ben-Gurion University of the Negev, Beer-Sheva, Southern District, Israel","Vegetation rings are a unique vegetation pattern found in drylands. Most examples are found in clonal plants growing in sandy soils with confined root zones. Using field measurements and numerical simulations, we found that water overland flow is a pred…	its perimeter, characterized by higher soil-water content	and the matrix, also characterized by higher soil-water content. Competition for the water resource between the ramets at the perimeter and the ones at the centre leads to dieback, resulting in ring formation. Measurements of soil-water content in rings of A. ramosus in the semiarid Negev of Israel throughout 5 years showed that the soil-water content in the ring's centre is lower than that at it…	biocrust	clonal growth	dieback	infiltration feedback	rings","Chemical reactions	Numerical models	Rings (components)	Soil moisture	Vegetation	Water resources	Asphodelus ramosus	biocrust	Biological soil crusts	Clonal growth	dieback	Particle transport	Vegetation pattern	Water infiltration	Infiltration	arid environment	clonal growth	clonal organism	infiltration	measurement method	numerical model	overland flow	soil crust	Israel	Negev	Southern District","Article","Final","","Scopus","2-s2.0-85073640491"
Mehmood, A.; Hussain, A.; Irshad, M.; Hamayun, M.; Iqbal, A.; Rahman, H.; Tawab, A.; Ahmad, A.; Ayaz, S.,"Mehmood, Asif (57204508001)	Hussain, Anwar (35621772200)	Irshad, Muhammad Kashif (57206301341)	Hamayun, Muhammad Asif (59297330100)	Iqbal, Amjad (10142205100)	Rahman, Hazir (7101793666)	Tawab, Abdul (56618526300)	Ahmad, Ayaz (55420263200)	Ayaz, Sultan (35791452800)","57204508001	35621772200	57206301341	59297330100	10142205100	7101793666	56618526300	55420263200	35791452800","Cinnamic acid as an inhibitor of growth, flavonoids exudation and endophytic fungus colonization in maize root","2019","Plant Physiology and Biochemistry","135","","","61","68","51","10.1016/j.plaphy.2018.11.029","https://www.scopus.com/inward/record.uri?eid=2-s2.0-85057809436&doi=10.1016%2Fj.plaphy.2018.11.029&partnerID=40&md5=d285d56394e095ebae953fceeed8ee80","Department of Botany…	Abdul Wali Khan University Mardan, Mardan, Khyber Pakhtunkhwa, Pakistan	Department of Microbiology, Abdul Wali Khan University Mardan, Mardan, Khyber Pakhtunkhwa, Pakistan	National Institute for Biotechnology and Genetic Engineering Pakistan, Faisalabad, Punjab, Pakistan	Department of Biotechnology, Abdul Wali Khan University Mardan, Mardan, Khyber Pakhtunkhwa, Pakistan	College of Veternary Science, Abdul Wali Khan University Mardan, Mardan, Khyber Pakhtunkhwa, Pakistan","Mehmood, Asif, Department of Botany, Abdul Wali Khan University Mardan, Mardan, Khyber Pakhtunkhwa, Pakistan	Hussain, Anwar, Department of Botany, Abdul Wali Khan University Mardan, Mardan, Khyber Pakhtunkhwa, Pakistan	Irshad, Muhammad Kashif, Department of Botany, Abdul Wali Khan University Mardan, Mardan, Khyber Pakhtunkhwa, Pakistan	Hamayun, Muhammad Asif, Department of Botany, Abdul Wali Khan University Mardan, Mardan, Khyber Pakhtunkhwa, Pakistan	Iqbal, Amjad, Abdul Wali Khan University Mardan, Mardan, Khyber Pakhtunkhwa, Pakistan	Rahman, Hazir, Department of Microbiology, Abdul Wali Khan University Mardan, Mardan, Khyber Pakhtunkhwa, Pakistan	Tawab, Abdul, National Institute for Biotechnology and Genetic Engineering Pakistan, Faisalabad, Punjab, Pakistan	Ahmad, Ayaz, Department of Biotechnology, Abdul Wali Khan University Mardan, Mardan, Khyber Pakhtunkhwa, Pakistan	Ayaz, Sultan, College of Veternary Science, Abdul Wali Khan University Mardan, Mardan, Khyber Pakhtunkhwa, Pakistan","Cinnamic acid (CA) is an allelochemical that inhibits the growth of root promoting soil microorganisms. To prevent the growth of soil microbes, CA modulates several metabolic pathways in host plants and soil microbes. The aim of the current study was to investigate the effect of C…	Maize	Root colonization	Sugars","cinnamic acid	cinnamic acid derivative	flavonoid	indoleacetic acid	indoleacetic acid derivative	phytohormone	drug effect	endophyte	Fusarium	genetics	growth, development and aging	maize	metabolism	microbiology	plant root	seedling	Cinnamates	Endophytes
Ughade, B.R.; Khilare, V.C.; Sangale, D.M.; Korhale, G.A.; Ingle, P.; Tathe, A.E.; Patil, R.; Khedkar, G.D.,"Ughade, Balasaheb R. (57203554470)	Khilare, Vikram C. (40761736500)	Sangale, Deepali M. (57201447463)	Korhale, Ganesh A. (57203546279)	Ingle, Priyanka (57204597723)	Tathe, A. E. (57204597855)	Patil, R. (57204605923)	Khedkar, Gulab Dattarao (24466397800)","57203554470	40761736500	57201447463	57203546279	57204597723	57204597855	57204605923	24466397800","A definitive method for distinguishing cultivated onion from its weedy mimic, Asphodelus fistulosus, at multiple developmental stages","2019","Weed Research","59","1","","39","48","0","10.1111/wre.12337","https://www.scopus.com/inward/record.uri?eid=2-s2.0-85056357329&doi=10.1111%2Fwre.12337&partnerID=40&md5=7505eb3a886193ea61df312eb3452308","Botany Research Centre, Vasantrao Naik C…	Paul Hebert Centre for DNA Barcoding and Biodiversity Studies, Dr. Babasaheb Ambedkar Marathwada University, Aurangabad, MH, India	Botanical Survey of India, Ministry of Environment, Forest and Climate Change, New Delhi, DL, India","Ughade, Balasaheb R., Botany Research Centre, Vasantrao Naik College, Aurangabad, MH, India	Khilare, Vikram C., Botany Research Centre, Vasantrao Naik College, Aurangabad, MH, India	Sangale, Deepali M., Paul Hebert Centre for DNA Barcoding and Biodiversity Studies, Dr. Babasaheb Ambedkar Marathwada University, Aurangabad, MH, India	Korhale, Ganesh A., Paul Hebert Centre for DNA Barcoding and Biodiversity Studies, Dr. Babasaheb Ambedkar Marathwada University, Aurangabad, MH, India	Ingle, Priyanka, Botanical Survey of India, Ministry of Environment, Forest and Climate Change, New Delhi, DL, India	Tathe, A. E., Paul Hebert Centre for DNA Barcoding and Biodiversity Studies, Dr. Babasaheb Ambedkar Marathwada University, Aurangabad, MH, India	Patil, R., Paul Hebert Centre for DNA Barcoding and Biodiversity Studies, Dr. Babasaheb Ambedkar Marathwada University, Aurangabad, MH, India	Khedkar, Gulab Dattarao, Paul Hebert Centre for DNA Barcoding and Biodiversity Studies, Dr. Babasaheb Ambedkar Marathwada University, Aurangabad, MH, India","The onion, Allium cepa, is an important vegetable crop around the world. Globally, India ranks second in onion production, but yields are often much lower than in many other onion producing countries. This study reports on one major contribu…	Allium cepa	DNA barcoding	hollow-stemmed asphodel	onionweed","biomarker	DNA	identification method	root vegetable	visual analysis	weed	weed control	yield response	India	Allium cepa	Asphodelus fistulosus	Narthecium","Article","Final","All Open Access	Bronze Open Access","Scopus","2-s2.0-85056357329"
Tanveer, A.; Safdar, M.E.; Farooq, N.; Sudozai, M.I.; Nadeem, M.A.; Abbas, T.,"Tanveer, Asif (12753639900)	Safdar, Muhammad Ehsan (57057295300)	Farooq, Naila (57194612499)	Sudozai, M. I. (57213597321)	Nadeem, Muhammad Ather (35488577500)	Abbas, Tahira (57190231672)","12753639900	57057295300	57194612499	57213597321	35488577500	57190231672","Exploring the herbicidal potential of achyranthes aspera against some weeds	Identificação do potencial herbicida de achyranthes aspera em relação a plantas daninhas específicas","2019","Planta Daninha","37","","e019188205","","","3","10.1590/S0100-83582019370100066","https://www.scopus.com/inward/record.uri?eid=2-s2.0-85077854201&doi=10.1590%2FS0100-83582019370100066&partnerID=40&md5=fc3e9e170fcc00e02778734747d1310c","Department of Agronomy, University of Agriculture, Fa…	Department of Agronomy, University of Sargodha, Sargodha, Punjab, Pakistan	Department of Soil and Environmental Sciences, University of Sargodha, Sargodha, Punjab, Pakistan	Livestock and Dairy Development Department, Livestock Development Officer (Forage Extension), Balochistan, Pakistan	In-service Agriculture Training Institute Sargodha, Sargodha, Sargodha, Pakistan","Tanveer, Asif, Department of Agronomy, University of Agriculture, Faisalabad, Faisalabad, Punjab, Pakistan	Safdar, Muhammad Ehsan, Department of Agronomy, University of Sargodha, Sargodha, Punjab, Pakistan	Farooq, Naila, Department of Soil and Environmental Sciences, University of Sargodha, Sargodha, Punjab, Pakistan	Sudozai, M. I., Livestock and Dairy Development Department, Livestock Development Officer (Forage Extension), Balochistan, Pakistan	Nadeem, Muhammad Ather, Department of Agronomy, University of Sargodha, Sargodha, Punjab, Pakistan	Abbas, Tahira, In-service Agriculture Training Institute Sargodha, Sargodha, Sargodha, Pakistan","The phytotoxic composition of Achyranthes aspera was identified through HPLC, and its herbicidal potential was investigated against two narrow leaf weeds viz., Phalaris minor Retz. and Avena fatua L.	and four broad leaf weeds viz. Lathyrus aphaca L., Vicia sativa L., Convolvolus arvensis L. and Asphodelus tenuifolius L. through bioassays. Weed seeds were grown in the aqueous extracts of various plant parts (roots, leaf, stem, fruit and whole plant) of A. aspera at 5% (w/v) concentration. The extracts of all plant parts caused significant reductions with differential degree in germination perc…	Germination bioassay	Natural herbicide	Weeds","","Article","Final","All Open Access	Gold Open Access	Green Accepted Open Access	Green Open Access","Scopus","2-s2.0-85077854201"
Hameed, Z.; Malik, M.A.; Ali, S.; Ansar, M.; Shaheen, F.; Ahmad, I.; Kalim, K.,"Hameed, Zubina (57272898600)	Malik, Muhammad A. (35606472000)	Ali, Safdar (59440785300)	Ansar, Muhammad (57202441265)	Shaheen, Farina (57218698311)	Ahmad, Ijaz (57209158791)	Kalim, Khisrao (56157042700)","57272898600	35606472000	59440785300	57202441265	57218698311	57209158791	56157042700","Comparative Efficiency of Different Post-Emergence Herbicides for Controlling Broadleaved Weeds in Rain-fed Wheat","2019","Pakistan Journal of Agricultural Research","32","1","","78","86","8","10.17582/journal.pjar/2019/32.1.78.86","https://www.scopus.com/inward/record.uri?eid=2-s2.0-85073999284&doi=10.17582%2Fjournal.pjar%2F2019%2F32.1.78.86&partnerID=40&md5=08558df684450aac4ad591d…	Ecotoxicology Research Institute, National Agricultural Research Center, Islamabad, Islamabad, Pakistan	Livestock and Dairy Development (Research) Department, Peshawar, Khyber Pakhtunkhwa, Pakistan","Hameed, Zubina, Department of Agronomy, PMAS-Arid Agriculture University Rawalpindi, Rawalpindi, Punjab, Pakistan	Malik, Muhammad A., Department of Agronomy, PMAS-Arid Agriculture University Rawalpindi, Rawalpindi, Punjab, Pakistan	Ali, Safdar, Department of Agronomy, PMAS-Arid Agriculture University Rawalpindi, Rawalpindi, Punjab, Pakistan	Ansar, Muhammad, Department of Agronomy, PMAS-Arid Agriculture University Rawalpindi, Rawalpindi, Punjab, Pakistan	Shaheen, Farina, Department of Agronomy, PMAS-Arid Agriculture University Rawalpindi, Rawalpindi, Punjab, Pakistan	Ahmad, Ijaz, Ecotoxicology Research Institute, National Agricultural Research Center, Islamabad, Islamabad, Pakistan	Kalim, Khisrao, Livestock and Dairy Development (Research) Department, Peshawar, Khyber Pakhtunkhwa, Pakistan","Weeds are the major problem of rainfed wheat of Pothwar Region of Pakistan. Due to subsistence kind of farming and dependence on rainfall, people are reluctant to do expenses on chemical control of weeds in wheat. Similarly, due to lack of awareness, they use wheat weeds as animal fodde…	Buctril super	Comparative efficiency	Post-emergence herbicides	Rain-fed wheat yield","","Article","Final","All Open Access	Gold Open Access","Scopus","2-s2.0-85073999284"
Mathukia, R.K.; Sagarka, B.K.; Mathukia, P.R.; Savaliya, N.V.,"Mathukia, R. K. (6602512296)	Sagarka, B. K. (6508006726)	Mathukia, P. R. (57192890174)	Savaliya, N. V. (58113037700)","6602512296	6508006726	57192890174	58113037700","Efficiency of some herbicides and manual weeding for weed control in irrigated Bt cotton","2018","Indian Journal of Agricultural Research","52","3","","315","318","1","10.18805/IJARe.A-4963","https://www.scopus.com/inward/record.uri?eid=2-s2.0-85048142760&doi=10.18805%2FIJARe.A-4963&partnerID=40&md5=96aa415efce96dcc2c78babf709fcca2","Department of Agronomy, Junagadh Agricultural Uni…	Sagarka, B. K., Department of Agronomy, Junagadh Agricultural University, College of Agriculture, Junagadh, Junagadh, GJ, India	Mathukia, P. R., Department of Agronomy, Junagadh Agricultural University, College of Agriculture, Junagadh, Junagadh, GJ, India	Savaliya, N. V., Department of Agronomy, Junagadh Agricultural University, College of Agriculture, Junagadh, Junagadh, GJ, India","To evaluate the efficacy of some pre and post-emergence herbicides for weed control in Bt cotton (var. Beejdhan 2), a field experiment was conducted during rainy seasons of 2014-15, 2015-16 and 2016-17 at Junagadh (Gujarat, India). The dominant weed flora in cotton fi…	Glyphosate	Imazethapyr	Oxadiargyl	Pendimethalin	Quizalofop","","Article","Final","All Open Access	Gold Open Access","Scopus","2-s2.0-85048142760"
Khan, I.; Khan, M.I.; Ullah, H.; Haroon, M.; Gul, B.,"Khan, Imtiaz Ali (57197795059)	Khan, Muhammad Ishfaq (57212121455)	Ullah, Hashmat (57216855352)	Haroon, Muhammad (58837103900)	Gul, Bakhtiar (35344886900)","57197795059	57212121455	57216855352	58837103900	35344886900","Assessment of integrated weed management approaches on asphodelus tenuifolius in chickpea	Avaliação de taxas aproximadas do manejo integrado de plantas daninhas em grão-de-bico","2018","Planta Daninha","36","","e018179088","","","0","10.1590/S0100-83582018360100101","https://www.scopus.com/inward/record.uri?eid=2-s2.0-85082319953&doi=10.1590%2FS0100-83582018360100101&partnerID=40&md5=26fd54d7c8e83acb20cebd285b33e426","Department of Weed Scciencce, The University of Agriculture, Peshaw…	Khan, Muhammad Ishfaq, Department of Weed Scciencce, The University of Agriculture, Peshawar, Peshawar, Khyber Pakhtunkhwa, Pakistan	Ullah, Hashmat, Department of Weed Scciencce, The University of Agriculture, Peshawar, Peshawar, Khyber Pakhtunkhwa, Pakistan	Haroon, Muhammad, Department of Weed Scciencce, The University of Agriculture, Peshawar, Peshawar, Khyber Pakhtunkhwa, Pakistan	Gul, Bakhtiar, Department of Weed Scciencce, The University of Agriculture, Peshawar, Peshawar, Khyber Pakhtunkhwa, Pakistan","Chickpea is the third most important crop of rainfed areas of Pakistan, and it is severely affected by noxious weed Asphodelus tenuifolius. Therefore, a field trial was conducted to evaluate the effect of different allelopathic weed extracts, herbicides and mulches in con…	Cicer arietinum L	Herbicides	Mulches	Wild onion","","Article","Final","All Open Access	Gold Open Access	Green Accepted Open Access	Green Open Access","Scopus","2-s2.0-85082319953"
Locatelli, M.; Zengin, G.; Uysal, A.; Carradori, S.; de Luca, E.; Bellagamba, G.; Aktümsek, A.; Lazarova, I.,"Locatelli, Marcello (7005790232)	Zengin, Gokhan (8411629800)	Uysal, Ahmet (36662947800)	Carradori, Simone (12781515600)	de Luca, Elisa (57189072115)	Bellagamba, Giuseppe (57189067080)	Aktümsek, Abdurrahman (55821816000)	Lazarova, Irina (6505932480)","7005790232	8411629800	36662947800	12781515600	57189072115	57189067080	55821816000	6505932480","Multicomponent pattern and biological activities of seven Asphodeline taxa: Potential sources of natural-functional ingredients for bioactive formulations","2017","Journal of Enzyme Inhibition and Medicinal Chemistry","32","1","","60","67","70","10.1080/14756366.2016.1235041","https://www.scopus.com/inward/record.uri?eid=2-s2.0-84992199659&doi=10.1080%2F14756366.2016.1235041&partnerI…	Interuniversity Consortium of Structural and Systems Biology, Rome, Italy	Department of Biology, Selçuk Üniversitesi, Selçuklu, Konya, Turkey	Deparment of Medicinal Laboratory, Selçuk Üniversitesi, Selçuklu, Konya, Turkey	Department of Chemistry, Medical University of Sofia, Sofia, Bulgaria","Locatelli, Marcello, Department of Pharmacy, University of G. d'Annunzio Chieti and Pescara, Chieti, CH, Italy, Interuniversity Consortium of Structural and Systems Biology, Rome, Italy	Zengin, Gokhan, Department of Biology, Selçuk Üniversitesi, Selçuklu, Konya, Turkey	Uysal, Ahmet, Deparment of Medicinal Laboratory, Selçuk Üniversitesi, Selçuklu, Konya, Turkey	Carradori, Simone, Department of Pharmacy, University of G. d'Annunzio Chieti and Pescara, Chieti, CH, Italy	de Luca, Elisa, Department of Pharmacy, University of G. d'Annunzio Chieti and Pescara, Chieti, CH, Italy	Bellagamba, Giuseppe, Department of Pharmacy, University of G. d'Annunzio Chieti and Pescara, Chieti, CH, Italy	Aktümsek, Abdurrahman, Department of Biology, Selçuk Üniversitesi, Selçuklu, Konya, Turkey	Lazarova, Irina, Department of Chemistry, Medical University of Sofia, Sofia, Bulgaria","The current study was carried out to evaluate multicomponent pattern, biological and enzymatic activities of seven Asphodeline taxa root extracts as useful ingredients, due to the fact that these plants are commonly used as traditional food supplements in Turkish regions. The extracts were characterized for f…	AChE: acetylcholinesterase	ADD: A. damascena subsp. damascena	ADG: A. damascena subsp. gigantea	ADO: A. damascena subsp. ovoidea	ADR: A. damascena subsp. rugosa	APR: A. prismatocarpa	ATT: A. tenuior subsp. tenuiflora var. tenuiflora	ATU: A. turcica	BChE: butyrylcholinesterase	CUPRAC: cupric ion reducing	DPPH: 2,2-diphenyl-1-picrylhydrazyl	en: endemic	FDA: Food and Drug Administration	FRAP: ferric ion reducing antioxidant power	GAE: gallic acid equivalents	HPLC-PDA: high performance liquid chromatography - photodiode array detector	RE: rutin equivalents	TE: trolox equivalents. © 2016 The Author(s).","Anthraquinones	Asphodeline	Biological activity and bioactive compounds	Multicomponent pattern	Phenolics","acetylcholinesterase	alpha glucosidase	alpha glucosidase inhibitor
Unal, I.; Kaplan Ince, O.,"Unal, Ilkay (57211689154)	Kaplan Ince, Olcay (55440673900)","57211689154	55440673900","Characterization of antioxidant activity, vitamins, and elemental composition of ciris (Asphodelus aestivus L.) from Tunceli, Turkey","2017","Instrumentation Science and Technology","45","5","","469","478","4","10.1080/10739149.2016.1272463","https://www.scopus.com/inward/record.uri?eid=2-s2.0-85009997062&doi=10.1080%2F10739149.2016.1272463&partnerID=40&md5=63c99437a983242135e64674a…	Department of Food Engineering, Munzur University, Tunceli, Tunceli, Turkey","Unal, Ilkay, Department of Bioengineering, Munzur University, Tunceli, Tunceli, Turkey	Kaplan Ince, Olcay, Department of Food Engineering, Munzur University, Tunceli, Tunceli, Turkey","Ciris (Asphodelus aestivus L.), which has been used for a wide range of medicinal purposes and is indigenous in Tunceli, Turkey, was collected from the eastern and western parts of the city. The goal of this study was to determine the vitamins, essential elements, and antioxidant activity of this nat…	antioxidant activity	ciris (Asphodelus aestivus L.)	flame atomic absorption spectrometry	high-performance liquid chromatography	mineral	vitamin","Absorption spectroscopy	Antioxidants	Atomic absorption spectrometry	Copper	High performance liquid chromatography	Liquid chromatography	Manganese	Minerals	Vitamins	2,2-Diphenyl-1-picrylhydrazyl-hydrate	Anti-oxidant activities	Ciris (Asphodelus aestivus L.)	Elemental compositions	Essential elements	Flame atomic absorption spectrometry	Radical scavenging activity	Zinc concentration	Free radicals","Article","Final","","Scopus","2-s2.0-85009997062"
Salhi, N.; Saghir, S.A.; Terzi, V.; Brahmi, I.; Ghedairi, N.; Bissati, S.,"Salhi, Nasrine (57195427389)	Saghir, Sultan Ayesh Mohammed (54992411700)	Terzi, Valeria (55923069300)	Brahmi, Iman (57200648818)	Ghedairi, Naima (57200647210)	Bissati, Samia (42560919400)","57195427389	54992411700	55923069300	57200648818	57200647210	42560919400","Antifungal Activity of Aqueous Extracts of Some Dominant Algerian Medicinal Plants","2017","BioMed Research International","2017","","7526291","","","61","10.1155/2017/7526291","https://www.scopus.com/inward/record.uri?eid=2-s2.0-85042080022&doi=10.1155%2F2017%2F7526291&partnerID=40&md5=db26da9477913e756158a3367413aa98","Laboratoire de Bio-Ressources Sahariennes: Préservation et Val…	Department of Pharmacology, School of Pharmaceutical Sciences, Universiti Sains Malaysia, Minden, Penang, Malaysia	Research Centre for Genomics and Bioinformatics, CREA-GB, Piacenza, PC, Italy	Faculté des Sciences de la Nature et de la Vie, Université Kasdi Merbah Ouargla, Ouargla, Ouargla, Algeria","Salhi, Nasrine, Laboratoire de Bio-Ressources Sahariennes: Préservation et Valorisation, Université Kasdi Merbah Ouargla, Ouargla, Ouargla, Algeria	Saghir, Sultan Ayesh Mohammed, Department of Pharmacology, School of Pharmaceutical Sciences, Universiti Sains Malaysia, Minden, Penang, Malaysia	Terzi, Valeria, Research Centre for Genomics and Bioinformatics, CREA-GB, Piacenza, PC, Italy	Brahmi, Iman, Faculté des Sciences de la Nature et de la Vie, Université Kasdi Merbah Ouargla, Ouargla, Ouargla, Algeria	Ghedairi, Naima, Faculté des Sciences de la Nature et de la Vie, Université Kasdi Merbah Ouargla, Ouargla, Ouargla, Algeria	Bissati, Samia, Laboratoire de Bio-Ressources Sahariennes: Préservation et Valorisation, Université Kasdi Merbah Ouargla, Ouargla, Ouargla, Algeria","Aim. This study investigated the antifungal properties of aqueous extracts obtained from indigenous plants that grow spontaneously in the Northern Sahara of Algeria. The activities of these plants in controlling two fungal species that belong to Fus…	anthocyanin	antifungal agent	Artemisia herba alba extract	Asphodelus tenuifolius extract	Cotula cinerea extract	Euphorbia guyoniana extract	flavonoid	plant extract	saponin derivative	steroid	tannin derivative	unclassified drug	saponin	Algeria	antifungal activity	Artemisia herba alba	Article	Asphodelus tenuifolius	controlled study	Cotula cinerea	drug design	drug efficacy	drug potency	Euphorbia	Euphorbia guyoniana	fungus growth	Fusarium	Fusarium graminearum	Fusarium mycelia	Fusarium sporotrichioides	growth inhibition
Zengin, G.; Locatelli, M.; Ceylan, R.; Aktümsek, A.,"Zengin, Gokhan (8411629800)	Locatelli, Marcello (7005790232)	Ceylan, Ramazan (56266138800)	Aktümsek, Abdurrahman (55821816000)","8411629800	7005790232	56266138800	55821816000","Anthraquinone profile, antioxidant and enzyme inhibitory effect of root extracts of eight Asphodeline taxa from Turkey: can Asphodeline roots be considered as a new source of natural compounds?","2016","Journal of Enzyme Inhibition and Medicinal Chemistry","31","5","","754","759","68","10.3109/14756366.2015.1063623","https://www.scopus.com/inward/record.uri?eid=2-s2.0-84938529496&do…	Department of Pharmacy, University of G. d'Annunzio Chieti and Pescara, Chieti, CH, Italy	Interuniversity Consortium of Structural and Systems Biology, Rome, Italy","Zengin, Gokhan, Department of Biology, Selçuk Üniversitesi, Selçuklu, Konya, Turkey	Locatelli, Marcello, Department of Pharmacy, University of G. d'Annunzio Chieti and Pescara, Chieti, CH, Italy, Interuniversity Consortium of Structural and Systems Biology, Rome, Italy	Ceylan, Ramazan, Department of Biology, Selçuk Üniversitesi, Selçuklu, Konya, Turkey	Aktümsek, Abdurrahman, Department of Biology, Selçuk Üniversitesi, Selçuklu, Konya, Turkey","Plant-based foods have become attractive for scientists and food producers. Beneficial effects related to their consumption as dietary supplements are due to the presence of natural occurring secondary metabolites. In this context, studies on these products are important for natural and safely food ingred…	antioxidant	Asphodeline	enzyme inhibitory effects	Turkey","alpha glucosidase	amylase	anthraquinone	antioxidant	enzyme inhibitor	flavonoid	gallic acid	monophenol monooxygenase	phenol	anthraquinone derivative	biological product	phenol derivative	antioxidant activity	Article	Asphodeline	Asphodeline anatolica	Asphodeline baytopae	Asphodeline brevicaulis	Asphodeline cilicica	Asphodeline globifera	Asphodeline peshmeniana	Asphodeline rigidifolia	Asphodeline sertachea	biological activity	cholinesterase inhibition	dietary supplement	enzyme inhibition	high performance liquid chromatography	medicinal plant	plant root	priority journal	spectrophotometry	Turkey (republic)	analysis	angiosperm
Bandurska, K.; Berdowska, A.; Król, M.,"Bandurska, Katarzyna Maria (14011806100)	Berdowska, Agnieszka Katarzyna (8523210100)	Król, Małgorzata (57194943538)","14011806100	8523210100	57194943538","Transformation of medicinal plants using Agrobacterium tumefaciens	Transformacja roślin leczniczych za pomocą Agrobacterium tumefaciens*","2016","Postepy Higieny i Medycyny Doswiadczalnej","70","","","1220","1228","7","","https://www.scopus.com/inward/record.uri?eid=2-s2.0-85024364335&partnerID=40&md5=19f035cbc6246c87359f32473d318c99","Zakład Mikrobiologii i Biotechnologii, Akademia im. Jana Dlugosza w Czestochowie, Czestochowa, SL, Poland	Zakład Mikrobiologii i Biotechnologii, Akademia im. Jana Dlugosza w Czestochowie, Czestochowa, SL, Poland","Bandurska, Katarzyna Maria, Zakład Mikrobiologii i Biotechnologii, Akademia im. Jana Dlugosza w Czestochowie, Czestochowa, SL, Poland	Berdowska, Agnieszka Katarzyna, Zakład Mikrobiologii i Biotechnologii, Akademia im. Jana Dlugosza w Czestochowie, Czestochowa, SL, Poland	Król, Małgorzata, Zakład Mikrobiologii i Biotechnologii, Akademia im. Jana Dlugosza w Czestochowie, Czestochowa, SL, Poland","transgene expression and occurs only in the case when the plant cell acquires the ability to regenerate. In many cases, the regeneration efficiency observed in medicinal plants are inefficient after applied transformation procedures. To date there have been attempts of gen…	Genetic transformation of medicinal plants	Production of biologically active substances","Agrobacterium tumefaciens	genetic transformation	genetics	medicinal plant	metabolism	transgenic plant	Plants, Genetically Modified	Plants, Medicinal	Transformation, Genetic","Review","Final","","Scopus","2-s2.0-85024364335"
Bhati, D.; Jain, S.,"Bhati, Dashrath (55383493700)	Jain, Shashi Kumar (55461285000)","55383493700	55461285000","Weeds: An uncommon source of nutrients used by tribal community","2015","Indian Journal of Ecology","42","1","","86","89","0","","https://www.scopus.com/inward/record.uri?eid=2-s2.0-84941569319&partnerID=40&md5=5701d4b6dbaf478bbc3cbb76a979c1fc","Centre of Excellence on Soybean Processing and Utilization, ICAR - Central Institute of Agricultural Engineering, Bhopal, Bhopal, MP, India	Department of Food and Nutrition, Maharana Pratap University of Agriculture & Technology, Udaipur, RJ, India","Bhati, Dashrath, Centre of Excellence on Soybean Processing and Utilization, ICAR - Central Institute of Agricultural Engineering, Bhopal, Bhopal, MP, India	Jain, Shashi Kumar, Department of Food and Nutrition, Maharana Pratap University of Agriculture & Technology, Udaipur, RJ, India","The present paper deals with nutritional potential of nine weeds grow naturally and consumed as green leafy vegetable by the tribals of Udaipur district of Rajasthan. Protein content was found to be high in Melilotus Indica followed by Cassia tora and Polygonum glabru…	Tribal	Unwanted plants	Vegetable	Weeds","","Article","Final","","Scopus","2-s2.0-84941569319"
Lazarova, I.; Zengin, G.; Bender, O.; Zheleva-Dimitrova, D.; Uysal, S.; Ceylan, R.; Gevrenova, R.; Aktümsek, A.; Acar, M.; Gündüz, M.,"Lazarova, Irina (6505932480)	Zengin, Gokhan (8411629800)	Bender, Onur (56642615400)	Zheleva-Dimitrova, Dimitrina Zh (15078112200)	Uysal, Sengül (36544640100)	Ceylan, Ramazan (56266138800)	Gevrenova, Reneta (55907693200)	Aktümsek, Abdurrahman (55821816000)	Acar, Muradiye (50261019400)	Gündüz, Mehmet (58401126600)","6505932480	8411629800	56642615400	15078112200	36544640100	56266138800	55907693200	55821816000	50261019400	58401126600","A comparative study of Bulgarian and Turkish Asphodeline lutea root extracts: HPLC-UV profiles, enzyme inhibitory potentials and anti-proliferative activities against MCF-7 and MCF-10A cell lines","2015","Journal of Functional Foods","15","","","254","263","34","10.1016/j.jff.2015.03.032","https://www.scopus.com/inward/record.uri?eid=2-s2.0-84929244585&doi=10.1016%2Fj.jff.2015.03.03…	Department of Biology, Selçuk Üniversitesi, Selçuklu, Konya, Turkey	Department of Medical Genetics, Turgut Özal Üniversitesi, Ankara, Turkey	Department of Pharmacognosy, Medical University of Sofia, Sofia, Bulgaria","Lazarova, Irina, Department of Chemistry, Medical University of Sofia, Sofia, Bulgaria	Zengin, Gokhan, Department of Biology, Selçuk Üniversitesi, Selçuklu, Konya, Turkey	Bender, Onur, Department of Medical Genetics, Turgut Özal Üniversitesi, Ankara, Turkey	Zheleva-Dimitrova, Dimitrina Zh, Department of Pharmacognosy, Medical University of Sofia, Sofia, Bulgaria	Uysal, Sengül, Department of Biology, Selçuk Üniversitesi, Selçuklu, Konya, Turkey	Ceylan, Ramazan, Department of Biology, Selçuk Üniversitesi, Selçuklu, Konya, Turkey	Gevrenova, Reneta, Department of Pharmacognosy, Medical University of Sofia, Sofia, Bulgaria	Aktümsek, Abdurrahman, Department of Biology, Selçuk Üniversitesi, Selçuklu, Konya, Turkey	Acar, Muradiye, Department of Medical Genetics, Turgut Özal Üniversitesi, Ankara, Turkey	Gündüz, Mehmet, Department of Medical Genetics, Turgut Özal Üniversitesi, Ankara, Turkey","The alcoholic extracts of A. lutea roots from different origins (Bulgarian and Turkish) were investigated for anti-cholinesterase, anti-tyrosinase, anti-amylase, anti-glycosidase and anti-proliferative activity (against MCF-7 and MCF-10A cell lines). A validated HPLC method for the determination of two anth…	Anti-cholinesterase	Anti-diabetic	Anti-proliferative	Anti-tyrosinase	Asphodeline lutea","Asphodeline	Asphodeline lutea","Article","Final","All Open Access	Green Accepted Open Access	Green Open Access","Scopus","2-s2.0-84929244585"
Liu, Z.; Qin, W.; Zhu, Z.; Liu, Y.; Sun, F.; Chai, Y.; Xia, P.,"Liu, Zhirui (55770180800)	Qin, Wenxing (55637756300)	Zhu, Zhenyu (56177287800)	Liu, Yao (57265099400)	Sun, Fengjun (26424831100)	Chai, Yifeng (7102457039)	Xia, Peiyuan (7101607315)","55770180800	55637756300	56177287800	57265099400	26424831100	7102457039	7101607315","Development and validation of liquid chromatography-tandem mass spectrometry method for simultaneous determination of six steroidal saponins in rat plasma and its application to a pharmacokinetics study","2015","Steroids","96","","","21","29","14","10.1016/j.steroids.2015.01.006","https://www.scopus.com/inward/record.uri?eid=2-s2.0-84922265431&doi=10.1016%2Fj.steroids.2015.01.006&par…	Department of Medical Oncology, Changzheng Hospital, Shanghai, Shanghai, China	School of Pharmacy, Naval Medical University, Shanghai, China","Liu, Zhirui, Department of Pharmacy, Army Medical University, Chongqing, China	Qin, Wenxing, Department of Medical Oncology, Changzheng Hospital, Shanghai, Shanghai, China	Zhu, Zhenyu, School of Pharmacy, Naval Medical University, Shanghai, China	Liu, Yao, Department of Pharmacy, Army Medical University, Chongqing, China	Sun, Fengjun, Department of Pharmacy, Army Medical University, Chongqing, China	Chai, Yifeng, School of Pharmacy, Naval Medical University, Shanghai, China	Xia, Peiyuan, Department of Pharmacy, Army Medical University, Chongqing, China","A specific and reliable liquid chromatography-electrospray ionization-tandem mass spectrometry method was developed for the simultaneous determination of timosaponin H1 (TH1), timosaponin E1 (TE1), timosaponin E (TE), timosaponin B-II (TB-II), timosaponin B-III (TB-III) and anemarrhenasaponin I (AS-I) in rat plasma.…	Rat plasma	Steroidal saponins	UHPLC-MS/MS","Anemarrhena asphodeloides extract	anemarrhenasaponin I	ginsenoside	ginsenoside Rh 1	saponin derivative	timosaponin B II	timosaponin B III	timosaponin E	timosaponin E1	timosaponin H1	unclassified drug	saponin	steroid	Anemarrhena asphodeloides	animal experiment	area under the curve	Article	controlled study	drug absorption	drug bioavailability	drug determination	drug half life	elimination half-life	elimination rate constant	enterohepatic circulation	extraction	high performance liquid chromatography
Chauhan, S.,"Chauhan, Seema V.S. (59837913600)","59837913600","Allelopathic influence of some common weeds on wheat (Triticum aestivum L.)","2014","Proceedings of the National Academy of Sciences India Section B - Biological Sciences","84","3","","757","763","3","10.1007/s40011-014-0335-6","https://www.scopus.com/inward/record.uri?eid=2-s2.0-84906535503&doi=10.1007%2Fs40011-014-0335-6&partnerID=4…	Asphodelus tenuifolius	Digera muricata	Phenolic compounds	Seedling growth	Trianthema portulacastrum	Triticum aestivum","","Article","Final","","Scopus","2-s2.0-84906535503"
Kim, H.J.; Park, S.R.; Jang, Y.P.,"Kim, Hye-jin (57191720707)	Park, Se-ri (55949558200)	Jang, Young Pyo (57193012972)","57191720707	55949558200	57193012972","Extraction-free in situ derivatisation of timosaponin AIII using direct analysis in real time TOF/MS","2014","Phytochemical Analysis","25","4","","373","377","10","10.1002/pca.2488","https://www.scopus.com/inward/record.uri?eid=2-s2.0-84902547145&doi=10.1002%2Fpca.2488&partnerID=40&md5=b1ad8a51e560db79352099babbb51f69","Division of Pharmacognosy, Kyung Hee University, Seoul, South K…	Department of Life and Nanopharmaceutical Sciences, Kyung Hee University, Seoul, South Korea","Kim, Hye-jin, Division of Pharmacognosy, Kyung Hee University, Seoul, South Korea	Park, Se-ri, Department of Life and Nanopharmaceutical Sciences, Kyung Hee University, Seoul, South Korea	Jang, Young Pyo, Division of Pharmacognosy, Kyung Hee University, Seoul, South Korea, Department of Life and Nanopharmaceutical Sciences, Kyung Hee University, Seoul, South Korea","Direct analysis in real time (DART) TOF/MS has been used for mass information of various non-polar phytochemicals in raw material with no sample preparation. However, low ionisation efficiency for polar compounds inclu…	DART TOF/MS	in situ derivatisation	permethylation	timosaponin AIII","Alkylation	Efficiency	Hydrophilicity	Ion sources	Ionization	Tissue	Anemarrhena asphodeloides bunge	Direct analyse in real time TOF/MS	Direct analysis in real-time	Hydrophilics	In-situ derivatization	Ionization efficiency	Non-polar	Permethylation	Timosaponin	Timosaponin AIII	Sugars	glycoside	tetramethylammonium hydroxide	timosaponin aiii	unclassified drug	saponin	steroid	timosaponin AIII	Anemarrhena	article	derivatization	direct analysis in real time time of flight mass spectrometry	electrospray	extraction	hydrophilicity	limit of detection	methylation	nonhuman	plant tissue	time of flight mass spectrometry	chemistry	liquid chromatography	mass spectrometry
Khan, Z.; Albrecht, M.; Traveset, A.,"Khan, Zeeba (55070119600)	Albrecht, Matthias (18633696500)	Traveset, A. (7004408177)","55070119600	18633696500	7004408177","Salt application as an effective measure to control ruderal invaders threatening endangered halophytic plant species","2013","Applied Vegetation Science","16","3","","448","456","3","10.1111/avsc.12007","https://www.scopus.com/inward/record.uri?eid=2-s2.0-84878806523&doi=10.1111%2Favsc.12007&partnerID=40&md5=50d6e9815f4202d67cc23bfb389b856f","Terrestrial Ecology Group, CSIC-UIB - Ins…	Albrecht, Matthias, Terrestrial Ecology Group, CSIC-UIB - Instituto Mediterraneo de Estudios Avanzados (IMEDEA), Esporlas, Balearic Islands, Spain	Traveset, A., Terrestrial Ecology Group, CSIC-UIB - Instituto Mediterraneo de Estudios Avanzados (IMEDEA), Esporlas, Balearic Islands, Spain","Questions: How does salinity affect germination, seedling performance and survival of the critically endangered Limonium barceloi, compared to ruderal species invading its salt marsh habitat? Is salt application an effective management tool for controlling…	Conservation management	Germination success	Halophyte vegetation	Mallorca	Restoration	Salinity stress	Salt application regime	Salt marsh invasion	Sea lavender","Asphodelus fistulosus	Avena	Avena barbata	Geranium molle	Hypochoeris	Lavandula	Limonium	Piptatherum miliaceum	Plantago	Plantago coronopus	Reichardia picroides	Sonchus	Sonchus asper	Sonchus tenerrimus","Article","Final","","Scopus","2-s2.0-84878806523"
Jabeen, N.; Ahmed, M.; Shaukat, S.S.; Iram-Us-Slam,"Jabeen, Nasira (57214260881)	Ahmed, Moinuddin (55463593400)	Shaukat, Shahid (7003395880)	Iram-Us-Slam (55989247100)","57214260881	55463593400	7003395880	55989247100","Allelopathic effects of weeds on wheat (Triticum aestivum L.) germination and growth","2013","Pakistan Journal of Botany","45","3","","807","811","17","","https://www.scopus.com/inward/record.uri?eid=2-s2.0-84878428443&partnerID=40&md5=e4841ec432c8f06752e779f307b4b9aa","Department of Botany, Federal Urdu University of Arts, Karachi, Sindh, Pakistan	Department of Environmental Sciences, University of Karachi, Karachi, Sindh, Pakistan","Jabeen, Nasira, Department of Botany, Federal Urdu University of Arts, Karachi, Sindh, Pakistan	Ahmed, Moinuddin, Department of Botany, Federal Urdu University of Arts, Karachi, Sindh, Pakistan	Shaukat, Shahid, Department of Environmental Sciences, University of Karachi, Karachi, Sindh, Pakistan	Iram-Us-Slam, null, Department of Botany, Federal Urdu University of Arts, Karachi, Sindh, Pakistan","Three weed species viz., Asphodelus tenuifolius Cav., Euphorbia hirta L., and Fumaria indica (Haussk.) Pugsley were used in the form of powder with different ratios/quantity as treatments of 10, 25, 50 and 100g and mixed with uniform amount of soil (500g). Wheat seeds were grown and it was observ…	Chamaesyce hirta	Fumaria	Fumaria indica	Triticum aestivum","Article","Final","","Scopus","2-s2.0-84878428443"
Zhao, L.; Liu, F.; Peng, Y.; Kang, T.,"Zhao, Lulu (55620841900)	Liu, Feifei (55619648200)	Peng, Ying (35249237100)	Kang, Tingguo (55428442200)","55620841900	55619648200	35249237100	55428442200","Effects of different processing methods on five main chemical constituents of Anemarrhena Asphodeloides Bge. Studied by high performance liquid chromatography","2012","Chinese Journal of Chromatography (Se Pu)","30","12","","1271","1275","7","10.3724/SP.J.1123.2012.07024","https://www.scopus.com/inward/record.uri?eid=2-s2.0-84874832713&doi=10.3724%2FSP.J.1123.2012.07024&partnerID=40…	Liaoning University of Traditional Chinese Medicine, Shenyang, Liaoning, China","Zhao, Lulu, School of Traditional Chinese Materia Medica, Shenyang Pharmaceutical University, Shenyang, Liaoning, China	Liu, Feifei, School of Traditional Chinese Materia Medica, Shenyang Pharmaceutical University, Shenyang, Liaoning, China	Peng, Ying, School of Traditional Chinese Materia Medica, Shenyang Pharmaceutical University, Shenyang, Liaoning, China, Liaoning University of Traditional Chinese Medicine, Shenyang, Liaoning, China	Kang, Tingguo, Liaoning University of Traditional Chinese Medicine, Shenyang, Liaoning, China","A high performance liquid chromatographic (HPLC) method has been developed for the simultaneous determination of neomangiferin, mangiferin, timosaponin B , anemarrhenasaponin I and timosaponin A III in the products of Anemarrhena asphodeloides Bge. processed by different methods. By comparing and analy…	10 -15 min, 20% A -25% A	15 - 30 min, 25% A - 80% A	30 - 35 min, 80% A - 100% A) at a flow rate of 0. 8 mL / min. Neomangiferin and mangiferin were detected by an ultraviolet detector at 265 nm and room temperature. Timosaponin B III, anemarrhenasaponin I and timosaponin A III were detected by an evaporative light scattering detector with the drift temperature at 50 °C and gas pressure at 179.1 kPa (26 psi). To some extent, the contents of the maj…	Anemarrhenasaponin I	High performance liquid chromatography (HPLC)	Mangiferin	Neomangiferin	Timosaponin A III	Timosaponin B III","glucoside	mangiferin	neomangiferin	saponin	timosaponin biii	xanthone derivative	Anemarrhena	article	chemistry	high performance liquid chromatography	Chromatography, High Pressure Liquid	Glucosides	Saponins	Xanthones","Article","Final","","Scopus","2-s2.0-84874832713"
Sharangi, A.B.,"Sharangi, A. B. (15758076900)","15758076900","In search of allelopathy from common alliaceae crops for managing weeds in coriander: An overview","2011","International Journal of Agricultural Research","6","3","","209","217","6","10.3923/ijar.2011.209.217","https://www.scopus.com/inward/record.uri?eid=2-s2.0-79958059877&doi=10.3923%2Fijar.2011.209.217&partnerID=40&md5=cdaf13749034c…	Alliaceae	Coriandrum sativum	Garlic	Leek	Onion	Weeds","Alliaceae	Allium	Allium cepa	Allium fistulosum	Allium porrum	Allium sativum	Allium ursinum	Asphodelus tenuifolius	Chrysanthemum	Cicer arietinum	Coriandrum sativum","Article","Final","All Open Access	Bronze Open Access","Scopus","2-s2.0-79958059877"
Su, Y.-Y.; Sun, X.; Guo, L.-D.,"Su, Yuanying (53464180500)	Sun, Xin (55651648000)	Guo, Liangdong (55782123400)","53464180500	55651648000	55782123400","Seasonality and host preference of arbuscular mycorrhizal fungi of five plant species in the inner mongolia steppe, China","2011","Brazilian Journal of Microbiology","42","1","","57","65","29","10.1590/S1517-83822011000100008","https://www.scopus.com/inward/record.uri?eid=2-s2.0-79551562188&doi=10.1590%2FS1517-83822011000100008&partnerID=40&md5=7a9565d0067815ed36f51e5dc358c31e","Key…	University of Chinese Academy of Sciences, Beijing, China","Su, Yuanying, Key Laboratory of Systematic Mycology and Lichenology, Institute of Microbiology Chinese Academy of Sciences, Beijing, China, University of Chinese Academy of Sciences, Beijing, China	Sun, Xin, Key Laboratory of Systematic Mycology and Lichenology, Institute of Microbiology Chinese Academy of Sciences, Beijing, China, University of Chinese Academy of Sciences, Beijing, China	Guo, Liangdong, Key Laboratory of Systematic Mycology and Lichenology, Institute of Microbiology Chinese Academy of Sciences, Beijing, China","The seasonal change and host preference of arbuscular mycorrhizal (AM) colonization and community composition of five common plant species Agropyron cristatum, Anemarrhena asphodeloides, Cleistogenes squarrosa, Leymus chinensis, and Stipa grandis in the In…	Diversity	Grassland	Seasonal dynamics","Acaulospora	Agropyron	Agropyron cristatum	Anemarrhena asphodeloides	Arbuscular	Cleistogenes squarrosa	Fungi	Glomus	Glomus albidum	Glomus constrictum	Glomus diaphanum	Glomus etunicatum	Glomus geosporum	Leymus chinensis	Stipa grandis","Article","Final","All Open Access	Green Accepted Open Access	Green Final Open Access	Green Open Access	Hybrid Gold Open Access","Scopus","2-s2.0-79551562188"
Babar, B.H.; Tanveer, A.; Tahir, M.; Aziz, A.; Ahmad, A.-U.H.; Nadeem, M.A.; Javaid, M.M.,"Babar, Babar Hussain (24528429700)	Tanveer, Asif (12753639900)	Tahir, Muhammad Hammad Nadeem (57200718215)	Aziz, Ahsan (24528308300)	Ahmad, Azraf Ul Haq (18233617300)	Nadeem, Muhammad Ather (35488577500)	Javaid, Muhammad Mansoor (59157694600)","24528429700	12753639900	57200718215	24528308300	18233617300	35488577500	59157694600","Allelopathic potential of wild onion (asphodelus tenuifolius) on the germination and seedling growth of chickpea (cicer arietinum)","2009","Weed Biology and Management","9","2","","146","151","27","10.1111/j.1445-6664.2009.00332.x","https://www.scopus.com/inward/record.uri?eid=2-s2.0-65649090189&doi=10.1111%2Fj.1445-6664.2009.00332.x&partnerID=40&md5=fbbcbc90f034c019b7685b243d2728c2…	Department of Agronomy, University of Agriculture, Faisalabad, Faisalabad, Punjab, Pakistan","Babar, Babar Hussain, Department of Agronomy, University of Agriculture, Faisalabad, Faisalabad, Punjab, Pakistan	Tanveer, Asif, Department of Agronomy, University of Agriculture, Faisalabad, Faisalabad, Punjab, Pakistan, Department of Agronomy, University of Agriculture, Faisalabad, Faisalabad, Punjab, Pakistan	Tahir, Muhammad Hammad Nadeem, Department of Agronomy, University of Agriculture, Faisalabad, Faisalabad, Punjab, Pakistan	Aziz, Ahsan, Department of Agronomy, University of Agriculture, Faisalabad, Faisalabad, Punjab, Pakistan	Ahmad, Azraf Ul Haq, Department of Agronomy, University of Agriculture, Faisalabad, Faisalabad, Punjab, Pakistan	Nadeem, Muhammad Ather, Department of Agronomy, University of Agriculture, Faisalabad, Faisalabad, Punjab, Pakistan	Javaid, Muhammad Mansoor, Department of Agronomy, University of Agriculture, Faisalabad, Faisalabad, Punjab, Pakistan","Water extracts obtained from the roots, shoots, and fruits of mature wild onion (Asphodelus tenuifolius) plants and soil taken from an A. tenuifolius field were used to determine their allelopathic effects on the germination and seedling growth of chickpea (Cicer arietinum) in t…	Asphodelus tenuifolius	Cicer arietinum	Emergence	Germination	Seedling growth","Allium cepa	Asphodelus tenuifolius	Cicer arietinum","Article","Final","","Scopus","2-s2.0-65649090189"
Tuberoso, C.I.G.; Bifulco, E.; Jerkovic̈, I.; Caboni, P.; Cabras, P.; Floris, I.,"Tuberoso, Carlo Ignazio Giovanni (6603418441)	Bifulco, Ersilia (57197857414)	Jerkovic̈, Igor (6602070438)	Caboni, Pierluigi (6603494495)	Cabras, Paolo (7004989727)	Floris, Ignazio (6603649283)","6603418441	57197857414	6602070438	6603494495	7004989727	6603649283","Methyl syringate: A chemical marker of asphodel (asphodelus microcarpus salzm. et viv.) monofloral honey","2009","Journal of Agricultural and Food Chemistry","57","9","","3895","3900","87","10.1021/jf803991j","https://www.scopus.com/inward/record.uri?eid=2-s2.0-66149147961&doi=10.1021%2Fjf803991j&partnerID=40&md5=bec50139a6be5c64393fe5800b28f7e1","Department of Toxicology, Università…	Department of Organic Chemistry, Faculty of Chemistry and Technology, University of Split, Split, Split-Dalmatia, Croatia	Università degli Studi di Sassari, Sassari, SS, Italy","Tuberoso, Carlo Ignazio Giovanni, Department of Toxicology, Università degli Studi di Cagliari, Cagliari, CA, Italy	Bifulco, Ersilia, Department of Toxicology, Università degli Studi di Cagliari, Cagliari, CA, Italy	Jerkovic̈, Igor, Department of Organic Chemistry, Faculty of Chemistry and Technology, University of Split, Split, Split-Dalmatia, Croatia	Caboni, Pierluigi, Department of Toxicology, Università degli Studi di Cagliari, Cagliari, CA, Italy	Cabras, Paolo, Department of Toxicology, Università degli Studi di Cagliari, Cagliari, CA, Italy	Floris, Ignazio, Università degli Studi di Sassari, Sassari, SS, Italy","During the liquid chromatographic study of the phenolic fraction of monofloral honeys was detected in the asphodel honey (Asphodelus microcarpus Salzm. et Viv.) chromatogram a distinctive peak not detected in other monofloral honeys such as Arbutus unedo L., Hedysarum coronarium, Eucalyptus spp., and Galactites tomentosa. Af…	Honey	HPLC-DAD	HPLC-MS/MS	Methyl syringate	Phenolic compounds","biological marker	drug derivative	flavonoid	gallic acid	phenol derivative	polyphenols	syringic acid methyl ester	angiosperm	article	chemistry	classification	drug stability	high performance liquid chromatography	honey	Biological Markers	Chromatography, High Pressure Liquid	Drug Stability	Flavonoids	Gallic Acid	Honey	Liliaceae	Phenols	Abies	Arbutus unedo	Asphodelus	Eucalyptus	Galactites tomentosa	Hedysarum coronarium
Baber, B.H.; Tanveer, A.; Aziz, A.; Javaid, M.M.; Tahir, M.; Sibtain, M.; Khaliq, A.; Pacanoski, Z.,"Baber, B. H. (35218616600)	Tanveer, Asif (12753639900)	Aziz, Ahsan (24528308300)	Javaid, Muhammad Mansoor (59157694600)	Tahir, Muhammad Hammad Nadeem (57200718215)	Sibtain, Muhammad (35219147400)	Khaliq, Abdul (56423380300)	Pacanoski, Zvonko (22954269600)","35218616600	12753639900	24528308300	59157694600	57200718215	35219147400	56423380300	22954269600","Phytotoxic influences of Asphodelus tenuifolius Cav (wild onion) on germination and seedling growth of wheat","2009","Allelopathy Journal","24","2","","341","350","6","","https://www.scopus.com/inward/record.uri?eid=2-s2.0-70350051330&partnerID=40&md5=9edd87416d1642d0d34ad0678bd54568","Department of Agronomy, University of Agriculture, Faisalabad, Faisalabad, Punjab, Pakistan	Faculty for Agricultural Science and Food, Skopje, North Macedonia","Baber, B. H., Department of Agronomy, University of Agriculture, Faisalabad, Faisalabad, Punjab, Pakistan	Tanveer, Asif, Department of Agronomy, University of Agriculture, Faisalabad, Faisalabad, Punjab, Pakistan	Aziz, Ahsan, Department of Agronomy, University of Agriculture, Faisalabad, Faisalabad, Punjab, Pakistan	Javaid, Muhammad Mansoor, Department of Agronomy, University of Agriculture, Faisalabad, Faisalabad, Punjab, Pakistan	Tahir, Muhammad Hammad Nadeem, Department of Agronomy, University of Agriculture, Faisalabad, Faisalabad, Punjab, Pakistan	Sibtain, Muhammad, Department of Agronomy, University of Agriculture, Faisalabad, Faisalabad, Punjab, Pakistan	Khaliq, Abdul, Department of Agronomy, University of Agriculture, Faisalabad, Faisalabad, Punjab, Pakistan	Pacanoski, Zvonko, Department of Agronomy, University of Agriculture, Faisalabad, Faisalabad, Punjab, Pakistan, Faculty for Agricultural Science and Food, Skopje, North Macedonia","Aqueous root, stem and fruit extracts and soil infested with Asphodelus tenuifolius Cav. were tested for their allelopathic effect on germination and seedling growth of wheat (Triticum aestivum L.). Continuous applicat…	Emergence	Germination	Phytotoxicity	Seedling growth	Triticum aestivum	Wheat	Wild onion","Allium cepa	Asphodelus tenuifolius	Triticum aestivum","Article","Final","","Scopus","2-s2.0-70350051330"
Sultan, S.; Nasir, Z.A.,"Sultan, Sikander (14018549400)	Nasir, Zaheer Ahmad (23027860000)","14018549400	23027860000","Intraannual variations in weed communities of lentil fields in Chakwal, Pakistan","2007","Pakistan Journal of Botany","39","5","","1471","1479","3","","https://www.scopus.com/inward/record.uri?eid=2-s2.0-47249124534&partnerID=40&md5=6dbe6d48c8c7792fb3a8966172fb9607","Department of Microbiology and Molecular Genetics, University of the Punjab, Lahore, Punjab, Pakistan	Department of Biological Sciences, University of Essex, Colchester, Essex, United Kingdom","Sultan, Sikander, Department of Microbiology and Molecular Genetics, University of the Punjab, Lahore, Punjab, Pakistan	Nasir, Zaheer Ahmad, Department of Biological Sciences, University of Essex, Colchester, Essex, United Kingdom","Weed communities are never static nor are they necessarily at equilibrium as they change in response to external and internal forces. To identify the ecologically operative weed communities, two surveys were carried out at eight sites in lentil fields of District Chakwal during 1999-20…	2) Asphodelus - Carthamus - Fumaria in Dudyal	3) Fumaria - Asphodelus - Launaea in Pindi Gugran	4) Sorghum - Medicago - Carthamus in Balkasar	5) Sorghum - Pentanema -Centaurea in Dulmyal	6) Carthamus - Emex - Asphodelus in Jahtla	7) Asphodelus - Carthamus -Cousinea in Kot Sarang	and 8) Asphodelus - Carthamus - Convolvulus in Taman were recognized during 1999. Whereas in 2000 another 8 weed communities viz., 1) Lathyrus - Anagallis - Vicia	2) Chenopodium - Medicago - Fumaria	3) Asphodelus - Vicia - Convolvulus	4) Asphodelus -Fumaria - Carthamus	5) Asphodelus - Convolvulus - Pentanema	6) Asphodelus - Medicago -Convolvulus	7) Carthamus - Convolvulus - Sorghum	and 8) Carthamus - Convolvulus -Asphodelus were recognized in these sites. Asphodelus tenuifolius, Carthamus oxycantha, Fumaira indica, Medicago denticulata. Convolvulus arvensis and Sorghum halepense were important dominants in different capacities. An interspecific population shift in weed communities was observed during the growth season of the crop.","","Acer pensylvanicum	Anagallis	Asphodelus	Asphodelus tenuifolius	Carthamus	Centaurea	Chenopodium	Convolvulus	Convolvulus arvensis	Emex	Fumaria	Lathyrus	Launaea	Lens culinaris	Medicago	Medicago polymorpha	Pentanema	Sorghum halepense	Vicia","Article","Final","","Scopus","2-s2.0-47249124534"
Mishra, J.S.; Singh, V.P.; Yaduraju, N.T.,"Mishra, Janki Sharan (7006666936)	Singh, Ved Prakash (55468418000)	Yaduraju, Nanjapur Thimmappagowda (6701407577)","7006666936	55468418000	6701407577","Wild onion (Asphodelus tenuifolius Cav.) interference in lentil and chickpea crops and its management through competitive cropping","2006","Weed Biology and Management","6","3","","151","156","9","10.1111/j.1445-6664.2006.00211.x","https://www.scopus.com/inward/record.uri?eid=2-s2.0-33746468620&doi=10.1111%2Fj.1445-6664.2006.00211.x&partnerID=40&md5=944b4d4e4711360fdeddd2a832a1eab0",…	ICAR - Directorate of Weed Research, Jabalpur, Jabalpur, MP, India","Mishra, Janki Sharan, ICAR - Directorate of Weed Research, Jabalpur, Jabalpur, MP, India, ICAR - Directorate of Weed Research, Jabalpur, Jabalpur, MP, India	Singh, Ved Prakash, ICAR - Directorate of Weed Research, Jabalpur, Jabalpur, MP, India	Yaduraju, Nanjapur Thimmappagowda, ICAR - Directorate of Weed Research, Jabalpur, Jabalpur, MP, India","The interference of wild onion with various densities of lentil and chickpea and its management through competitive cropping were studied under field conditions from 2001-2002 and 2002-2003 at Jabalpur, India. The observed yield loss and predicted yield loss related to wild onion indicated that…	Competitive crops	Interference	Wild onion","Allium cepa	Asphodelus tenuifolius	Brassica	Cicer arietinum	Lens culinaris	Phaseolus vulgaris	Pisum sativum	Triticum aestivum","Article","Final","","Scopus","2-s2.0-33746468620"
Sawidis, T.; Kalyva, S.; Delivopoulos, S.,"Sawidis, Thomas D. (7003342660)	Kalyva, Sofia (8642001500)	Delivopoulos, Stylianos G. (6701593358)","7003342660	8642001500	6701593358","The root-tuber anatomy of Asphodelus aestivus","2005","Flora: Morphology, Distribution, Functional Ecology of Plants","200","4","","332","338","28","10.1016/j.flora.2004.10.002","https://www.scopus.com/inward/record.uri?eid=2-s2.0-22144453968&doi=10.1016%2Fj.flora.2004.10.002&partnerID=40&md5=241c46de27eca548af4e513a08d14fd1","Aristotle University of Thessaloniki, Thessaloniki, Centr…	Kalyva, Sofia, Aristotle University of Thessaloniki, Thessaloniki, Central Macedonia, Greece	Delivopoulos, Stylianos G., Aristotle University of Thessaloniki, Thessaloniki, Central Macedonia, Greece","The root tubers of Asphodelus aestivus consist mostly of enlarged fleshy storage tissue. They are bounded by a multiple-layered velamen, responsible for rapid water uptake, water loss reduction, osmotic and mechanical protection. In the cortex area, thin-walled idioblasts contain numerous r…	Geophyte	Mediterranean climate	Raphides	Root tubers","anatomy	Arida	Asphodelus aestivus	Tuber (genus)	Velamen","Article","Final","","Scopus","2-s2.0-22144453968"
Cavagnaro, T.R.; Smith, F.A.; Ayling, S.M.; Smith, S.E.,"Cavagnaro, Timothy Richard (6603412555)	Smith, Frank Andrew (7402856477)	Ayling, Sarah M. (7003776134)	Smith, Sally E. (56120476600)","6603412555	7402856477	7003776134	56120476600","Growth and phosphorus nutrition of a Paris-type arbuscular mycorrhizal symbiosis","2003","New Phytologist","157","1","","127","134","83","10.1046/j.1469-8137.2003.00654.x","https://www.scopus.com/inward/record.uri?eid=2-s2.0-0037245340&doi=10.1046%2Fj.1469-8137.2003.00654.x&partnerID=40&md5=bf1285850a92978f8fed915821a3ed29","Dept. of Soil/W./The C. for P. R. S., The University of Ad…	Department of Clinical Veterinary Science, University of Bristol, Bristol, United Kingdom","Cavagnaro, Timothy Richard, Dept. of Soil/W./The C. for P. R. S., The University of Adelaide, Adelaide, SA, Australia	Smith, Frank Andrew, Dept. of Soil/W./The C. for P. R. S., The University of Adelaide, Adelaide, SA, Australia	Ayling, Sarah M., Dept. of Soil/W./The C. for P. R. S., The University of Adelaide, Adelaide, SA, Australia, Department of Clinical Veterinary Science, University of Bristol, Bristol, United Kingdom	Smith, Sally E., Dept. of Soil/W./The C. for P. R. S., The University of Adelaide, Adelaide, SA, Australia","Paris-type arbuscular mycorrhizas (AM) are reportedly the most common morphological type of AM	however, most research has focused on the Arum-type. Asphodelus fistulosus, a common weed in southern Australia, forms Paris-type AM when colonised by Glomus coronatum. It is often found in sites with low nutrient levels, and may therefore be dependent on its AM associations for growth and phosphorus (P) nutrition. A. fistulosus was inoculated with G. coronatum and grown in pots containing a soil…	both responses decreased with increasing P supply. Colonisation was not greatly reduced by increasing P supply. This study appears to be one of the first detailed investigations of P responses in a Paris-type AM, providing insight into what is reportedly the more common but less well studied morphological type of AM.","Arbuscular mycorrhizas	Asphodelus fistulosus (Onion Weed)	Glomus coronatum	Paris-type	Phosphorus	Structural diversity","arbuscular mycorrhiza	growth	phosphorus	symbiosis	weed	Allium cepa	Arum	Asphodelus	Asphodelus fistulosus	Fungi	Glomus	Glomus coronatum","Article","Final","","Scopus","2-s2.0-0037245340"
Somerville, D.C.; Nicol, H.I.,"Somerville, Douglas C. (7003722903)	Nicol, Helen I. (24402150300)","7003722903	24402150300","Mineral content of honeybee-collected pollen from southern New South Wales","2002","Australian Journal of Experimental Agriculture","42","8","","1131","1136","51","10.1071/EA01086","https://www.scopus.com/inward/record.uri?eid=2-s2.0-0036915250&doi=10.1071%2FEA01086&partnerID=40&md5=7f16145eab6c96285aeebf185e508a3e","NSW Agriculture, NSW, Australia	Orange Agricultural Institute, Orange, NSW, Australia","Somerville, Douglas C., NSW Agriculture, NSW, Australia	Nicol, Helen I., Orange Agricultural Institute, Orange, NSW, Australia","The mineral content of honeybee-collected pollen from 34 floral species was analysed for 10 elements. The mean concentrations (mg/kg) of major and minor elements were the following: potassium (K) 5530, phosphorus (P) 4600, sulfur (S) 2378, calcium (Ca) 1146, magnesium (Mg) 716, sodium (Na) 82, iron (Fe) 67, zinc (Zn) 58, man…	Brassica napus pollen had high concentration of Mg (1400 mg/kg) and Ca (1750 mg/kg) and low concentration of Fe (27 mg/kg)	Hypochoeris radicata had low concentrations of 6 elements - Fe (4.5 mg/kg), Zn (20 mg/kg), Mg (240 mg/kg), S (1400 mg/kg), P (2066 mg/kg) and K (2433 mg/kg). Asphodelus fistulosus had the highest concentration of K at 38 000 mg/kg, the next highest value of 8200 mg/kg being for Prunus dulcis.","","chemical composition	pollen	Apis mellifera	Asphodelus	Asphodelus fistulosus	Brassica	Brassica napus	Echium	Echium plantagineum	Prunus	Prunus dulcis	Sinapis arvensis","Article","Final","","Scopus","2-s2.0-0036915250"
Singh, S.K.; Jain, N.K.; Poonia, B.L.,"Singh, Swaroop K. (50862013100)	Jain, Navin Kumar (55416548800)	Poonia, Bhanwer Lal (6602645580)","50862013100	55416548800	6602645580","Integrated weed management in Indian mustard (Brassica juncea)","2000","Indian Journal of Agricultural Sciences","70","12","","850","852","3","","https://www.scopus.com/inward/record.uri?eid=2-s2.0-0034490471&partnerID=40&md5=32f7a402afb88b00876e3c86d2c58545","Agricultural Research Station, Bikaner, Bikaner, RJ, India","Singh, Swaroop K., Agricultural Research Station, Bikaner, Bikan…	Jain, Navin Kumar, Agricultural Research Station, Bikaner, Bikaner, RJ, India	Poonia, Bhanwer Lal, Agricultural Research Station, Bikaner, Bikaner, RJ, India","A field experiment was conducted for three consecutive winter (rabi) seasons during 1996-97 to 1998-99 at Navgaon (Alwar) to workout a suitable weed control measure in Indian mustard [Brassica juncea (L,) Czernj & Cosson] mainly infested with Asphodelus and Chenopodium species. The results of the study showed that s…	Phytotoxic effect	Pre-emergence	Pre-plant	Selective	Stale seedbed","Asphodelus	Brassica juncea	Chenopodium","Article","Final","","Scopus","2-s2.0-0034490471"
Reynaud, J.; Dutartre, G.; Lussignol, M.,"Reynaud, Joël (7102143933)	Dutartre, Gilles (6507550359)	Lussignol, Monique (6507826927)","7102143933	6507550359	6507826927","Contribution de l'analyse du contenu polyphénolique à l'étude de populations d'asphodèles","1998","Acta Botanica Gallica","145","1","","13","19","0","","https://www.scopus.com/inward/record.uri?eid=2-s2.0-0040579115&partnerID=40&md5=e673ade116fe1120cd17afc2406b7f56","Laboratoire de Botanique, Université Claude Bernard Lyon 1, Villeurbanne, Auvergne-Rhone-Alpes, France","Reynaud, Joël…	Dutartre, Gilles,	Lussignol, Monique, Laboratoire de Botanique, Université Claude Bernard Lyon 1, Villeurbanne, Auvergne-Rhone-Alpes, France","A rapid survey by 2d TLC and HPLC of the polyphenolic content of different populations of Asphodelus has revealed that A. albus and A. ramosus were different on the chemical point of view. This study has also demonstrated that the one and only population of Asphodelus known…	Chimiotaxonomie	Liliacées	Polyphénols","","Article","Final","","Scopus","2-s2.0-0040579115"
Pascual-Villalobos, M.J.; Robledo, A.,"Pascual-Villalobos, María Jesus (55885818100)	Robledo, Antonio (7004333539)","55885818100	7004333539","Screening for anti-insect activity in Mediterranean plants","1998","Industrial Crops and Products","8","3","","183","194","168","10.1016/S0926-6690(98)00002-8","https://www.scopus.com/inward/record.uri?eid=2-s2.0-0032168899&doi=10.1016%2FS0926-6690%2898%2900002-8&partnerID=40&md5=b49e2116b73edca4705fd6bed3a61455","Agricultura y Agua, Ctro. Invest. y Desarrollo A., Murcia, Spain	Ingemisa, Murcia, Spain","Pascual-Villalobos, María Jesus, Agricultura y Agua, Ctro. Invest. y Desarrollo A., Murcia, Spain	Robledo, Antonio, Ingemisa, Murcia, Spain","A screening of plant extracts from wild species for insecticidal activity could lead to the discovery of new agents for pest control. Aerial parts of a group of 50 plant species of south-eastern Spain, belonging to different botanical families, were harvested in 1995 and 1996. From each sample three extracts were obtained using organic solvents of incre…	Botanical insecticides	Natural products	Plant extracts	Spanish flora	Tribolium castaneum","bioassay	comparative study	insecticide	pest control	plant extract	Ajuga iva	Allanthus altissima	Anabasis hispanica	Asphodelus fistulosus	Bellardia trixago	Cachrys sicula	Chondrilla juncea	Cichorium intybus	Datura stramonium	Genista umbellata	Helleborus foetidus	Mentha longifolia	Pistacia lentiscus	Reichardia tingitana	Senecio lopezii	Tribolium castaneum	Zygophillum fabago	Zygophyllum fabago","Article","Final","","Scopus","2-s2.0-0032168899"
Rhizopoulou, S.; Pantis, J.D.; Triantafylli, E.; Vokou, D.,"Rhizopoulou, Sophia (6602162652)	Pantis, John D. (6602999470)	Triantafylli, E. (6504684114)	Vokou, Despoina (6701683325)","6602162652	6602999470	6504684114	6701683325","Ecophysiological adaptations of Asphodelus aestivus to mediterranean climate periodicity: Water relations and energetic status","1997","Ecography","20","6","","626","633","15","10.1111/j.1600-0587.1997.tb00431.x","https://www.scopus.com/inward/record.uri?eid=2-s2.0-0031406235&doi=10.1111%2Fj.1600-0587.1997.tb00431.x&partnerID=40&md5=32e99f89606ceaa73ca0678e2989fd2c","Institute of Gen…	Department of Ecology, Aristotle University of Thessaloniki, Thessaloniki, Central Macedonia, Greece","Rhizopoulou, Sophia, Institute of General Botany, National and Kapodistrian University of Athens, Athens, Attica, Greece	Pantis, John D., Department of Ecology, Aristotle University of Thessaloniki, Thessaloniki, Central Macedonia, Greece	Triantafylli, E., Institute of General Botany, National and Kapodistrian University of Athens, Athens, Attica, Greece	Vokou, Despoina, Department of Ecology, Aristotle University of Thessaloniki, Thessaloniki, Central Macedonia, Greece","During the course of a year, we studied the water and metabolic status of Asphodelus aestivus, a native geophyte of East Mediterranean, dominant in areas degraded by overgrazing and fire. The species proved to be very efficient in storing water during the long summer drought. At…	their relative water content was >60% and water potential > -1.6 MPa. Accumulation of proline during winter in leaves (ca 5 mg g-1 dry weight) and tubers (though at significantly lower levels, ca 1.5 mg g-1) might be taken as evidence of a winter cold stress response. Proline accumulation in tubers, under summer drought, was similar to that in winter. Maximal values of caloric content were record…	ecophysiology	energetics	water relations	Mediterranean	Asphodelus aestivus	Liliaceae","Article","Final","","Scopus","2-s2.0-0031406235"
Díaz-Lifante, Z.D.,"Díaz-Lifante, Zoila (6507724932)","6507724932","Reproductive biology of Asphodelus aestivus (Asphodelaceae)","1996","Plant Systematics and Evolution","200","3-4","","177","191","13","10.1007/bf00984934","https://www.scopus.com/inward/record.uri?eid=2-s2.0-0005761092&doi=10.1007%2Fbf00984934&partnerID=40&md5=48f9b204e502cf8abd1f34144d03277d","Departamento de Biología Vegetal y …	Flora of the Iberian Peninsula	Pollen-ovule ratio, nectar production, pollination, sexual reproduction","","Article","Final","","Scopus","2-s2.0-0005761092"
Obeso, J.R.,"Obeso, José Ramón (7102792686)","7102792686","Seed mass variation in the perennial herb Asphodelus albus: sources of variation and position effect","1993","Oecologia","93","4","","571","575","78","10.1007/BF00328967","https://www.scopus.com/inward/record.uri?eid=2-s2.0-0027884059&doi=10.1007%2FBF00328967&partnerID=40&md5=17f39661ef280788456c836792b49186","Dept Biol.Organismos & Siste…	Liliaceae	Perennial herb	Position effect	Seed mass variation","nutrient availability	parent-offspring conflict	seed mass	Asphodelus albus","Article","Final","","Scopus","2-s2.0-0027884059"
Obeso, J.R.,"Obeso, José Ramón (7102792686)","7102792686","Selective fruit and seed maturation in Asphodelus albus Miller (Liliaceae)","1993","Oecologia","93","4","","564","570","29","10.1007/BF00328966","https://www.scopus.com/inward/record.uri?eid=2-s2.0-0027884058&doi=10.1007%2FBF00328966&partnerID=40&md5=00e2f2ea5866738ee7cb132856a1d365","Dept Biol.Organismos & Sistemas, Universidad de Oviedo…	Brood size	Fruit/flower ratio	Position effect	Seed/ovule ratio","flower	fruit	seed maturation	Asphodelus albus	Liliaceae","Article","Final","","Scopus","2-s2.0-0027884058"
Pantis, J.D.; Stamou, G.P.,"Pantis, John D. (6602999470)	Stamou, Georgios P. (7004137696)","6602999470	7004137696","Spatial distribution and density dependent growth and flowering of Asphodelus aestivus Brot.","1991","Vegetatio","97","1","","89","96","6","10.1007/BF00033904","https://www.scopus.com/inward/record.uri?eid=2-s2.0-0026308416&doi=10.1007%2FBF00033904&partnerID=40&md5=d549988f5f0c0ba597a2699b7ea97842","Division of Ecology, Department of Biology, School of Sciences, Aristotle University …	Stamou, Georgios P., Division of Ecology, Department of Biology, School of Sciences, Aristotle University of Thessaloniki, Thessaloniki, Central Macedonia, Greece","Distribution patterns of A. aestivus at four different sites of a degraded mediterranean-type ecosystem (asphodel desert), Thessally, Greece, have been studied. A first order spatial structure was identified at small block sizes and w…	Mediterranean type ecosystems	Spatial heterogeneity","biomass	density dependence	flowering	nutrients	Greece, Thessally	Asphodelus aestivus	Liliaceae","Article","Final","","Scopus","2-s2.0-0026308416"
Gandar, P.W.; Rasmussen, H.,"Gandar, P. W. (7801588091)	Rasmussen, Hanne Nina (7202377617)","7801588091	7202377617","Growth pattern and movement of epidermal cells within leaves of Asphodelus tenuifolius Cav.","1991","Annals of Botany","68","4","","307","315","6","10.1093/oxfordjournals.aob.a088257","https://www.scopus.com/inward/record.uri?eid=2-s2.0-0343293587&doi=10.1093%2Foxfordjournals.aob.a088257&partnerID=40&md5=d77f416d76fdaebfda6253f36306e74f","New Zealand Department of Scientific and Indu…	Botanical Laboratory, Københavns Universitet, Copenhagen, Hovedstaden, Denmark","Gandar, P. W., New Zealand Department of Scientific and Industrial Research, New Zealand	Rasmussen, Hanne Nina, Botanical Laboratory, Københavns Universitet, Copenhagen, Hovedstaden, Denmark","The pattern of growth (velocity field) in the intercalary growth zones of monocotyledon leaves can be determined from patterns of cell number density (number per unit length of cell file) and leaf elongation rates using theory based on a cell number conservation equation. The case where elongat…	Asphodelus tenuifolius Cav.	Extension-only zone	Meristem	Mitotic cell number density	Velocity field","","Article","Final","All Open Access	Bronze Open Access","Scopus","2-s2.0-0343293587"
[truncated: 46 more columns]
